# Supplementary material for: Identification of molecular subtypes based on liquid–liquid phase separation and cross-talk with immunological phenotype in bladder cancer
Source: Front Immunol. 2022 Nov 28;13:1059568. doi: 10.3389/fimmu.2022.1059568 (PMC9742536; doi:10.3389/fimmu.2022.1059568)
Supplement: Supplementary file 2 [file Table_1.xlsx]

## Sheet: Table S1
Supplementary Table 1. Key of Definitions for Abbreviations.
Abbreviations	full name of the abbreviations
LLPS	Liquid-liquid phase separation
BLCA	bladder cancer
TME	tumor microenvironment
TIME	tumor-immune microenvironment
LLPS	Liquid-liquid phase separation
LLPSRS	LLPS-related risk score
ICB	immune checkpoint blockade
mUC	metastatic urothelial cancer
TCGA	The Cancer Genome Atlas
GEO	Gene Expression Omnibus
NMF	nonnegative matrix factorization
PCA	principal component analysis
GSVA	gene set variation analysis
ssGSEA	single-sample gene set enrichment analysis
GSEA	gene set enrichment analysis
KEGG	Kyoto Encyclopedia of Genes and Genomes
GO	Gene Ontology
DEGs	differentially expressed genes
LASSO	least absolute shrinkage and selection operator
AUC	under curve value
ROC	receiver operating characteristic
CNV	copy number variations
DMGs	differentially methylated genes
RSGs	29 genes that involved in LLPSRS
GDSC	Genomics of Drug Sensitivity in Cancer
IC50	half-maximal inhibitory concentration
CTRP	Cancer Therapeutics Response Portal
PRISM	profiling of relative inhibition simultaneously in mixtures
MHC	major histocompatibility complex
WGCNA	Weighted Gene Co-expression Network Analysis
qRT‑PCR	quantitative real‑time polymerase chain reaction
DCA	decision curve analysis
TIICs	tumor-infiltrating immune cells
TMB	tumor mutation burden
irAEs	immune-related adverse events
NAC	neoadjuvant chemotherapy
TILs	tumor-infiltrating lymphocytes
ANN	artificial neural network
CR	complete response
PR	partial response
SD	stable disease
PD	progressive disease

## Sheet: Table S2
Supplementary Table 2. Chi-square test results of differential clinicopathological features among LLPS clusters.
Characteristics	LLPS C2(N=181)	LLPS C1(N=123)	LLPS C3(N=78)	Total(N=382)	pvalue	FDR
OS.status					3.4e-06	2.7e-05
Alive	122(31.94%)	52(13.61%)	32(8.38%)	206(53.93%)
Dead	59(15.45%)	71(18.59%)	46(12.04%)	176(46.07%)
Age					0.49	0.49
>65	104(27.23%)	74(19.37%)	51(13.35%)	229(59.95%)
≤65	77(20.16%)	49(12.83%)	27(7.07%)	153(40.05%)
Gender					0.08	0.16
female	37(9.69%)	39(10.21%)	21(5.50%)	97(25.39%)
male	144(37.70%)	84(21.99%)	57(14.92%)	285(74.61%)
Grade					0.00015	0.00093
High	161(42.15%)	123(32.20%)	77(20.16%)	361(94.50%)
Low	18(4.71%)	0(0.0e+0%)	0(0.0e+0%)	18(4.71%)
NA	2(0.52%)	0(0.0e+0%)	1(0.26%)	3(0.79%)
AJCC.Stage					0.00031	0.0016
NA	2(0.52%)	0(0.0e+0%)	0(0.0e+0%)	2(0.52%)
stage I	2(0.52%)	0(0.0e+0%)	0(0.0e+0%)	2(0.52%)
stage II	79(20.68%)	32(8.38%)	13(3.40%)	124(32.46%)
stage III	49(12.83%)	49(12.83%)	29(7.59%)	127(33.25%)
stage IV	49(12.83%)	42(10.99%)	36(9.42%)	127(33.25%)
AJCC.T					3.6e-05	0.00025
NA	21(5.50%)	11(2.88%)	1(0.26%)	33(8.64%)
T0	1(0.26%)	0(0.0e+0%)	0(0.0e+0%)	1(0.26%)
T1	2(0.52%)	1(0.26%)	0(0.0e+0%)	3(0.79%)
T2	72(18.85%)	27(7.07%)	14(3.66%)	113(29.58%)
T3	62(16.23%)	65(17.02%)	55(14.40%)	182(47.64%)
T4	23(6.02%)	19(4.97%)	8(2.09%)	50(13.09%)
AJCC.N					0.0051	0.02
N0	110(28.80%)	69(18.06%)	40(10.47%)	219(57.33%)
N1	13(3.40%)	19(4.97%)	12(3.14%)	44(11.52%)
N2	30(7.85%)	18(4.71%)	24(6.28%)	72(18.85%)
N3	4(1.05%)	2(0.52%)	0(0.0e+0%)	6(1.57%)
NA	24(6.28%)	15(3.93%)	2(0.52%)	41(10.73%)
AJCC.M					0.0021	0.0085
M0	107(28.01%)	53(13.87%)	26(6.81%)	186(48.69%)
M1	4(1.05%)	4(1.05%)	3(0.79%)	11(2.88%)
NA	70(18.32%)	66(17.28%)	49(12.83%)	185(48.43%)

## Sheet: Table S3
Supplementary Table 3. Chi-square test results of differential clinicopathological features among DEG clusters.
Characteristics	DEG C2(N=175)	DEG C3(N=108)	DEG C1(N=99)	Total(N=382)	pvalue	FDR
LLPS cluster					2e-103	1.8e-102
LLPS C1	3(0.79%)	100(26.18%)	20(5.24%)	123(32.20%)
LLPS C2	166(43.46%)	4(1.05%)	11(2.88%)	181(47.38%)
LLPS C3	6(1.57%)	4(1.05%)	68(17.80%)	78(20.42%)
OS.status					2e-06	1.6e-05
Alive	119(31.15%)	48(12.57%)	39(10.21%)	206(53.93%)
Dead	56(14.66%)	60(15.71%)	60(15.71%)	176(46.07%)
Age					0.14	0.14
>65	96(25.13%)	67(17.54%)	66(17.28%)	229(59.95%)
≤65	79(20.68%)	41(10.73%)	33(8.64%)	153(40.05%)
Gender					0.07	0.14
female	37(9.69%)	36(9.42%)	24(6.28%)	97(25.39%)
male	138(36.13%)	72(18.85%)	75(19.63%)	285(74.61%)
Grade					0.00065	0.0026
High	156(40.84%)	107(28.01%)	98(25.65%)	361(94.50%)
Low	17(4.45%)	1(0.26%)	0(0.0e+0%)	18(4.71%)
NA	2(0.52%)	0(0.0e+0%)	1(0.26%)	3(0.79%)
AJCC.Stage					7.8e-06	5.4e-05
NA	2(0.52%)	0(0.0e+0%)	0(0.0e+0%)	2(0.52%)
stage I	2(0.52%)	0(0.0e+0%)	0(0.0e+0%)	2(0.52%)
stage II	79(20.68%)	32(8.38%)	13(3.40%)	124(32.46%)
stage III	48(12.57%)	40(10.47%)	39(10.21%)	127(33.25%)
stage IV	44(11.52%)	36(9.42%)	47(12.30%)	127(33.25%)
AJCC.T					8.4e-06	5.4e-05
NA	21(5.50%)	9(2.36%)	3(0.79%)	33(8.64%)
T0	1(0.26%)	0(0.0e+0%)	0(0.0e+0%)	1(0.26%)
T1	2(0.52%)	0(0.0e+0%)	1(0.26%)	3(0.79%)
T2	70(18.32%)	30(7.85%)	13(3.40%)	113(29.58%)
T3	63(16.49%)	50(13.09%)	69(18.06%)	182(47.64%)
T4	18(4.71%)	19(4.97%)	13(3.40%)	50(13.09%)
AJCC.N					0.002	0.0061
N0	111(29.06%)	62(16.23%)	46(12.04%)	219(57.33%)
N1	12(3.14%)	17(4.45%)	15(3.93%)	44(11.52%)
N2	26(6.81%)	15(3.93%)	31(8.12%)	72(18.85%)
N3	4(1.05%)	2(0.52%)	0(0.0e+0%)	6(1.57%)
NA	22(5.76%)	12(3.14%)	7(1.83%)	41(10.73%)
AJCC.M					0.00029	0.0014
M0	105(27.49%)	47(12.30%)	34(8.90%)	186(48.69%)
M1	3(0.79%)	2(0.52%)	6(1.57%)	11(2.88%)
NA	67(17.54%)	59(15.45%)	59(15.45%)	185(48.43%)

## Sheet: Table S4
Supplementary Table 4. The coefficient of 29 genes with LLPSRS.
ID	coefficient
TRIM46	-2.6372
EGF	0.927722
BAIAP2	3.303
ANXA1	1.92494
PHGDH	1.8483
ATP6V1G3	4.70161
RP1	7.70102
RPS6KA1	-7.1746
ARHGAP26	-1.68644
NSUN5	-4.40907
TDP2	-4.88074
HMG20B	-5.00406
PRMT6	7.57238
CNOT11	-5.33516
SUPT6H	4.57404
TRIM56	-2.601
NPTX1	1.28796
HOXC8	1.14744
DAD1	15.4935
DFFB	2.03071
HNRNPH3	-14.7389
DYRK4	1.93858
SATB2	1.72363
PEX2	-6.32644
XPO5	8.49027
NOL3	3.13153
BCS1L	-3.15941
CAAP1	-3.27388
DHX16	-6.9554

## Sheet: Table S5
Supplementary Table 5. Summary of the gene sets and markers to represent indicated TME immune cells infiltration.
CellType	SYMBOL
Activated B cell	ADAM28
Activated B cell	CD180
Activated B cell	CD79B
Activated B cell	BLK
Activated B cell	CD19
Activated B cell	MS4A1
Activated B cell	TNFRSF17
Activated B cell	IGHM
Activated B cell	GNG7
Activated B cell	MICAL3
Activated B cell	SPIB
Activated B cell	HLA-DOB
Activated B cell	IGKC
Activated B cell	PNOC
Activated B cell	FCRL2
Activated B cell	BACH2
Activated B cell	CR2
Activated B cell	TCL1A
Activated B cell	AKNA
Activated B cell	ARHGAP25
Activated B cell	CCL21
Activated B cell	CD27
Activated B cell	CD38
Activated B cell	CLEC17A
Activated B cell	CLEC9A
Activated B cell	CLECL1
Activated CD4 T cell	AIM2
Activated CD4 T cell	BIRC3
Activated CD4 T cell	BRIP1
Activated CD4 T cell	CCL20
Activated CD4 T cell	CCL4
Activated CD4 T cell	CCL5
Activated CD4 T cell	CCNB1
Activated CD4 T cell	CCR7
Activated CD4 T cell	DUSP2
Activated CD4 T cell	ESCO2
Activated CD4 T cell	ETS1
Activated CD4 T cell	EXO1
Activated CD4 T cell	EXOC6
Activated CD4 T cell	IARS
Activated CD4 T cell	ITK
Activated CD4 T cell	KIF11
Activated CD4 T cell	KNTC1
Activated CD4 T cell	NUF2
Activated CD4 T cell	PRC1
Activated CD4 T cell	PSAT1
Activated CD4 T cell	RGS1
Activated CD4 T cell	RTKN2
Activated CD4 T cell	SAMSN1
Activated CD4 T cell	SELL
Activated CD4 T cell	TRAT1
Activated CD8 T cell	ADRM1
Activated CD8 T cell	AHSA1
Activated CD8 T cell	C1GALT1C1
Activated CD8 T cell	CCT6B
Activated CD8 T cell	CD37
Activated CD8 T cell	CD3D
Activated CD8 T cell	CD3E
Activated CD8 T cell	CD3G
Activated CD8 T cell	CD69
Activated CD8 T cell	CD8A
Activated CD8 T cell	CETN3
Activated CD8 T cell	CSE1L
Activated CD8 T cell	GEMIN6
Activated CD8 T cell	GNLY
Activated CD8 T cell	GPT2
Activated CD8 T cell	GZMA
Activated CD8 T cell	GZMH
Activated CD8 T cell	GZMK
Activated CD8 T cell	IL2RB
Activated CD8 T cell	LCK
Activated CD8 T cell	MPZL1
Activated CD8 T cell	NKG7
Activated CD8 T cell	PIK3IP1
Activated CD8 T cell	PTRH2
Activated CD8 T cell	TIMM13
Activated CD8 T cell	ZAP70
Activated dendritic cell	ABCD1
Activated dendritic cell	C1QC
Activated dendritic cell	CAPG
Activated dendritic cell	CCL3L3
Activated dendritic cell	CD207
Activated dendritic cell	CD302
Activated dendritic cell	ATP5B
Activated dendritic cell	ATP5L
Activated dendritic cell	ATP6V1A
Activated dendritic cell	BCL2L1
Activated dendritic cell	C1QB
Activated dendritic cell	SNURF
Activated dendritic cell	SPCS3
Activated dendritic cell	CCNA1
Activated dendritic cell	CEACAM8
Activated dendritic cell	NOS2
Activated dendritic cell	SRA1
Activated dendritic cell	TNFRSF6B
Activated dendritic cell	TREM1
Activated dendritic cell	TREML1
Activated dendritic cell	RHOA
Activated dendritic cell	SLC25A37
Activated dendritic cell	TNFSF14
Activated dendritic cell	TREML4
Activated dendritic cell	VNN2
Activated dendritic cell	XPO6
Activated dendritic cell	CLEC4C
Activated dendritic cell	TNFAIP2
Activated dendritic cell	UBD
Activated dendritic cell	ACTR3
Activated dendritic cell	RAB1A
Activated dendritic cell	SLA
Activated dendritic cell	HLA-DQA2
Activated dendritic cell	SIGLEC5
Activated dendritic cell	SLAMF9
B cells	GLDC
B cells	COCH
B cells	SLC15A2
B cells	CR2
B cells	HLA-DOB
B cells	SPIB
B cells	PNOC
B cells	BLK
B cells	CD19
B cells	KIAA0125
B cells	TNFRSF17
B cells	GNG7
B cells	CCR9
B cells	BLNK
B cells	ABCB4
B cells	MEF2C
B cells	MEF2C
B cells	IGHM
B cells	TCL1A
B cells	BCL11A
B cells	MS4A1
B cells	SCN3A
B cells	MICAL3
B cells	IGHG1
B cells	IGHA1
B cells	IGKC
B cells	DTNB
B cells	CD72
B cells	IGL@
B cells	MS4A1
B cells	QRSL1
B cells	QRSL1
B cells	OSBPL10
B cells	BCL11A
B cells	FAM30A
B cells	BACH2
B cells	FCRL2
B cells	IGHG1
B cells	TCL1A
CD56bright natural killer cell	ABAT
CD56bright natural killer cell	C11orf75
CD56bright natural killer cell	C5orf15
CD56bright natural killer cell	CDHR1
CD56bright natural killer cell	DCAF12
CD56bright natural killer cell	DYNLL1
CD56bright natural killer cell	GPR137B
CD56bright natural killer cell	HCP5
CD56bright natural killer cell	HDGFRP2
CD56bright natural killer cell	KRT86
CD56bright natural killer cell	MLST8
CD56bright natural killer cell	ELMOD3
CD56bright natural killer cell	ENTPD5
CD56bright natural killer cell	FAM119A
CD56bright natural killer cell	FAM179A
CD56bright natural killer cell	CLIC2
CD56bright natural killer cell	COX7A2L
CD56bright natural killer cell	CREB3L4
CD56bright natural killer cell	CSF1
CD56bright natural killer cell	CSNK2A2
CD56bright natural killer cell	CSTA
CD56bright natural killer cell	CSTB
CD56bright natural killer cell	CTPS
CD56bright natural killer cell	CTSD
CD56bright natural killer cell	FST
CD56bright natural killer cell	GATA2
CD56bright natural killer cell	GMPR
CD56bright natural killer cell	HDC
CD56bright natural killer cell	HEY1
CD56bright natural killer cell	HOXA1
CD56bright natural killer cell	HS2ST1
CD56bright natural killer cell	HS3ST1
CD56bright natural killer cell	BCL11B
CD56bright natural killer cell	CDH3
CD56bright natural killer cell	MYL6B
CD56bright natural killer cell	NAA16
CD56bright natural killer cell	ClQA
CD56bright natural killer cell	ClQB
CD56bright natural killer cell	CYP27B1
CD56bright natural killer cell	EIF3M
CD56dim natural killer cell	CYP27A1
CD56dim natural killer cell	DDX55
CD56dim natural killer cell	DYRK2
CD56dim natural killer cell	RPL37A
CD56dim natural killer cell	NOTCH3
CD56dim natural killer cell	AKR7A3
CD56dim natural killer cell	GPRC5C
CD56dim natural killer cell	GRIN1
CD56dim natural killer cell	HLA-E
CD56dim natural killer cell	PORCN
CD56dim natural killer cell	PSMC4
CD56dim natural killer cell	UPP1
CD56dim natural killer cell	IL21R
CD56dim natural killer cell	KIR2DS1
CD56dim natural killer cell	KIR2DS2
CD56dim natural killer cell	KIR2DS5
CD8 T cells	DNAJB1
CD8 T cells	DNAJB1
CD8 T cells	ZFP36L2
CD8 T cells	ZFP36L2
CD8 T cells	VAMP2
CD8 T cells	PPP1R2
CD8 T cells	TBCC
CD8 T cells	LEPROTL1
CD8 T cells	CAMLG
CD8 T cells	KLF9
CD8 T cells	GADD45A
CD8 T cells	CD8A
CD8 T cells	ZNF91
CD8 T cells	PF4
CD8 T cells	THUMPD1
CD8 T cells	TSC22D3
CD8 T cells	SLC16A7
CD8 T cells	GZMM
CD8 T cells	ZEB1
CD8 T cells	RBM3
CD8 T cells	APBA2
CD8 T cells	C4orf15
CD8 T cells	SF1
CD8 T cells	FLT3LG
CD8 T cells	C19orf6
CD8 T cells	ZNF609
CD8 T cells	SFRS7
CD8 T cells	PRF1
CD8 T cells	TMC6
CD8 T cells	MYST3
CD8 T cells	AES
CD8 T cells	ZNF22
CD8 T cells	ABT1
CD8 T cells	CDKN2AIP
CD8 T cells	ARHGAP8
CD8 T cells	LIME1
CD8 T cells	PRR5
CD8 T cells	C12orf47
Central memory CD4 T cell	ABHD3
Central memory CD4 T cell	AHNAK
Central memory CD4 T cell	ANXA2P2
Central memory CD4 T cell	AQP3
Central memory CD4 T cell	ATHL1
Central memory CD4 T cell	BMI1
Central memory CD4 T cell	BZW2
Central memory CD4 T cell	CD63
Central memory CD4 T cell	COL4A1
Central memory CD4 T cell	CYLD
Central memory CD4 T cell	ELMO2
Central memory CD4 T cell	FYN
Central memory CD4 T cell	GLIPR1
Central memory CD4 T cell	GSS
Central memory CD4 T cell	IFITM2
Central memory CD4 T cell	ITGB1
Central memory CD4 T cell	ITGB2
Central memory CD4 T cell	KLF5
Central memory CD4 T cell	LSP1
Central memory CD4 T cell	NDUFB9
Central memory CD4 T cell	PKM2
Central memory CD4 T cell	SFXN3
Central memory CD4 T cell	SIRPG
Central memory CD4 T cell	SMAD4
Central memory CD4 T cell	STX4
Central memory CD4 T cell	TRADD
Central memory CD4 T cell	VIM
Central memory CD4 T cell	XRCC6
Central memory CD8 T cell	ACTN4
Central memory CD8 T cell	ADAM12
Central memory CD8 T cell	ADCY9
Central memory CD8 T cell	F13A1
Central memory CD8 T cell	FCER1G
Central memory CD8 T cell	FCGR3B
Central memory CD8 T cell	FGF7
Central memory CD8 T cell	FKBP4
Central memory CD8 T cell	GLUD1
Central memory CD8 T cell	GM2A
Central memory CD8 T cell	GUSB
Central memory CD8 T cell	IL1RN
Central memory CD8 T cell	NOL11
Central memory CD8 T cell	NTRK1
Central memory CD8 T cell	RARA
Central memory CD8 T cell	RNF128
Central memory CD8 T cell	SIGLEC1
Central memory CD8 T cell	TNFRSF11A
Central memory CD8 T cell	TOX4
Central memory CD8 T cell	UBA52
Central memory CD8 T cell	ULBP1
Cytotoxic cells	RUNX3
Cytotoxic cells	DUSP2
Cytotoxic cells	GZMA
Cytotoxic cells	GNLY
Cytotoxic cells	ZBTB16
Cytotoxic cells	KLRD1
Cytotoxic cells	KLRD1
Cytotoxic cells	APBA2
Cytotoxic cells	GZMH
Cytotoxic cells	RORA
Cytotoxic cells	KLRD1
Cytotoxic cells	NKG7
Cytotoxic cells	CTSW
Cytotoxic cells	KLRB1
Cytotoxic cells	SIGIRR
Cytotoxic cells	KLRF1
Cytotoxic cells	APOL3
Cytotoxic cells	GNLY
Cytotoxic cells	SIGIRR
Dendritic cell	HSD11B1
Dendritic cell	CCL13
Dendritic cell	CD209
Dendritic cell	CCL22
Dendritic cell	CCL17
Dendritic cell	PPFIBP2
Dendritic cell	NPR1
Effector memeory CD4 T cell	ATM
Effector memeory CD4 T cell	CASP3
Effector memeory CD4 T cell	CASQ1
Effector memeory CD4 T cell	CD300E
Effector memeory CD4 T cell	DARS
Effector memeory CD4 T cell	DOCK9
Effector memeory CD4 T cell	EXOSC9
Effector memeory CD4 T cell	EZH2
Effector memeory CD4 T cell	GDE1
Effector memeory CD4 T cell	IL34
Effector memeory CD4 T cell	NCOA4
Effector memeory CD4 T cell	NEFL
Effector memeory CD4 T cell	PDGFRL
Effector memeory CD4 T cell	PTGS1
Effector memeory CD4 T cell	REPS1
Effector memeory CD4 T cell	SCG2
Effector memeory CD4 T cell	SDPR
Effector memeory CD4 T cell	SIGLEC14
Effector memeory CD4 T cell	SIGLEC6
Effector memeory CD4 T cell	TAL1
Effector memeory CD4 T cell	TFEC
Effector memeory CD4 T cell	TIPIN
Effector memeory CD4 T cell	TPK1
Effector memeory CD4 T cell	UQCRB
Effector memeory CD4 T cell	USP9Y
Effector memeory CD4 T cell	WIPF1
Effector memeory CD4 T cell	ZCRB1
Effector memeory CD8 T cell	ACAP1
Effector memeory CD8 T cell	APOL3
Effector memeory CD8 T cell	ARHGAP10
Effector memeory CD8 T cell	ATP10D
Effector memeory CD8 T cell	C3AR1
Effector memeory CD8 T cell	CCR5
Effector memeory CD8 T cell	CD160
Effector memeory CD8 T cell	CD55
Effector memeory CD8 T cell	CFLAR
Effector memeory CD8 T cell	CMKLR1
Effector memeory CD8 T cell	DAPP1
Effector memeory CD8 T cell	FCRL6
Effector memeory CD8 T cell	FLT3LG
Effector memeory CD8 T cell	GZMM
Effector memeory CD8 T cell	HAPLN3
Effector memeory CD8 T cell	HLA-DMB
Effector memeory CD8 T cell	HLA-DPA1
Effector memeory CD8 T cell	HLA-DPB1
Effector memeory CD8 T cell	IFI16
Effector memeory CD8 T cell	LIME1
Effector memeory CD8 T cell	LTK
Effector memeory CD8 T cell	NFKBIA
Effector memeory CD8 T cell	SETD7
Effector memeory CD8 T cell	SIK1
Effector memeory CD8 T cell	TRIB2
Eosinophil	THBS1
Eosinophil	THBS1
Eosinophil	SIAH1
Eosinophil	TGIF1
Eosinophil	HES1
Eosinophil	HES1
Eosinophil	KBTBD11
Eosinophil	THBS4
Eosinophil	KCNH2
Eosinophil	ABHD2
Eosinophil	RNASE2
Eosinophil	CLC
Eosinophil	GPR44
Eosinophil	EMR1
Eosinophil	IGSF2
Eosinophil	SYNJ1
Eosinophil	CCR3
Eosinophil	HIST1H1C
Eosinophil	KCNH2
Eosinophil	IL5RA
Eosinophil	IL5RA
Eosinophil	GALC
Eosinophil	CAT
Eosinophil	TIPARP
Eosinophil	SYNJ1
Eosinophil	TKTL1
Eosinophil	LRP5L
Eosinophil	RRP12
Eosinophil	TKTL1
Eosinophil	RCOR3
Eosinophil	SMPD3
Eosinophil	CYSLTR2
Eosinophil	HRH4
Eosinophil	ACACB
Eosinophil	C9orf156
Eosinophil	ACACB
Eosinophil	ACACB
Eosinophil	MYO15B
Gamma delta T cell	ACP5
Gamma delta T cell	AQP9
Gamma delta T cell	BTN3A2
Gamma delta T cell	C1orf54
Gamma delta T cell	CARD8
Gamma delta T cell	CCL18
Gamma delta T cell	CD209
Gamma delta T cell	CD33
Gamma delta T cell	CD36
Gamma delta T cell	CDK5
Gamma delta T cell	IL10RB
Gamma delta T cell	KLRF1
Gamma delta T cell	LGALS1
Gamma delta T cell	MAPK7
Gamma delta T cell	KLHL7
Gamma delta T cell	KRT80
Gamma delta T cell	LAMC1
Gamma delta T cell	LCORL
Gamma delta T cell	LMNB1
Gamma delta T cell	MEIS3P1
Gamma delta T cell	MPL
Gamma delta T cell	FABP1
Gamma delta T cell	FABP5
Gamma delta T cell	FADD
Gamma delta T cell	MFAP3L
Gamma delta T cell	MINPP1
Gamma delta T cell	RPS24
Gamma delta T cell	RPS7
Gamma delta T cell	RPS9
Gamma delta T cell	DBNL
Gamma delta T cell	CCL13
Immature dendritic cell	BLVRB
Immature dendritic cell	TACSTD2
Immature dendritic cell	CSF1R
Immature dendritic cell	F13A1
Immature dendritic cell	GSTT1
Immature dendritic cell	RAP1GAP
Immature dendritic cell	VASH1
Immature dendritic cell	FABP4
Immature dendritic cell	PREP
Immature dendritic cell	MMP12
Immature dendritic cell	CTNS
Immature dendritic cell	SYT17
Immature dendritic cell	CD1C
Immature dendritic cell	GUCA1A
Immature dendritic cell	CLEC10A
Immature dendritic cell	CD1B
Immature dendritic cell	CH25H
Immature dendritic cell	PPARG
Immature dendritic cell	CD1E
Immature dendritic cell	ABCG2
Immature dendritic cell	FZD2
Immature dendritic cell	CD1A
Immature dendritic cell	CD1E
Immature dendritic cell	SLC7A8
Immature dendritic cell	NM_021941
Immature dendritic cell	NUDT9
Immature dendritic cell	MS4A6A
Immature dendritic cell	HS3ST2
Immature dendritic cell	TM7SF4
Immature dendritic cell	LMAN2L
Macrophage	AIF1
Macrophage	CCL1
Macrophage	CCL14
Macrophage	CCL23
Macrophage	CCL26
Macrophage	CD300LB
Macrophage	CNR1
Macrophage	CNR2
Macrophage	EIF1
Macrophage	EIF4A1
Macrophage	FPR1
Macrophage	FPR2
Macrophage	FRAT2
Macrophage	GPR27
Macrophage	GPR77
Macrophage	RNASE2
Macrophage	MS4A2
Macrophage	BASP1
Macrophage	IGSF6
Macrophage	HK3
Macrophage	VNN1
Macrophage	FES
Macrophage	NPL
Macrophage	FZD2
Macrophage	FAM198B
Macrophage	HNMT
Macrophage	SLC15A3
Macrophage	CD4
Macrophage	TXNDC3
Macrophage	FRMD4A
Macrophage	CRYBB1
Macrophage	HRH1
Macrophage	WNT5B
Mast cell	ABCC4
Mast cell	MPO
Mast cell	SCG2
Mast cell	MAOB
Mast cell	LOH11CR2A
Mast cell	KIT
Mast cell	PTGS1
Mast cell	CALB2
Mast cell	CPA3
Mast cell	CTSG
Mast cell	TPSAB1
Mast cell	SLC18A2
Mast cell	ADCYAP1
Mast cell	TAL1
Mast cell	SIGLEC6
Mast cell	SIGLEC6
Mast cell	NR0B1
Mast cell	CEACAM8
Mast cell	PGDS
Mast cell	ELA2
Mast cell	HDC
Mast cell	TPSB2
Mast cell	MS4A2
Mast cell	MS4A2
Mast cell	NM_003293
Mast cell	GATA2
Mast cell	TPSAB1
Mast cell	LOH11CR2A
Mast cell	SIGLEC6
Mast cell	HPGD
Mast cell	PRG2
Mast cell	PPM1H
Mast cell	CMA1
Mast cell	LOC339524
Mast cell	TPSAB1
Mast cell	MLPH
Mast cell	SLC24A3
Mast cell	SLC24A3
Memory B cell	AICDA
Memory B cell	CCNA2
Memory B cell	CDKN3
Memory B cell	CLCN5
Memory B cell	ENPP1
Memory B cell	FCER1A
Memory B cell	FCRL4
Memory B cell	MYC
Memory B cell	RUNX2
Memory B cell	SORL1
Memory B cell	SOX5
Memory B cell	STAT5A
Memory B cell	STAT5B
Memory B cell	TLR9
Monocyte	ASGR2
Monocyte	CFP
Monocyte	ASGR1
Monocyte	CD1D
Monocyte	UPK3A
Monocyte	ACTG1
Monocyte	ANXA5
Monocyte	ATP6V1B2
Monocyte	CFL1
Monocyte	DAZAP2
Monocyte	CTBS
Monocyte	EMR4P
Monocyte	HIVEP2
Monocyte	MARCKSL1
Monocyte	MBP
Monocyte	MMP15
Monocyte	PNPLA6
Monocyte	TMBIM6
Monocyte	PQBP1
Monocyte	TEX264
Monocyte	IKZF1
Natural killer cell	AKT3
Natural killer cell	AXL
Natural killer cell	BST2
Natural killer cell	CDH2
Natural killer cell	CRTAM
Natural killer cell	CSF2RA
Natural killer cell	CTSZ
Natural killer cell	CXCL1
Natural killer cell	CYTH1
Natural killer cell	DAXX
Natural killer cell	DGKH
Natural killer cell	DLL4
Natural killer cell	DPYD
Natural killer cell	ERBB3
Natural killer cell	F11R
Natural killer cell	FAM27A
Natural killer cell	FAM49A
Natural killer cell	FASLG
Natural killer cell	FCGR1A
Natural killer cell	FN1
Natural killer cell	FSTL1
Natural killer cell	FUCA1
Natural killer cell	GBP3
Natural killer cell	GLS2
Natural killer cell	GRB2
Natural killer cell	LST1
Natural killer cell	BCL2
Natural killer cell	CDC5L
Natural killer cell	FGF18
Natural killer cell	FUT5
Natural killer cell	FZR1
Natural killer cell	GAGE2
Natural killer cell	IGFBP5
Natural killer cell	KANK2
Natural killer cell	LDB3
Natural killer T cell	BTN2A2
Natural killer T cell	CD101
Natural killer T cell	CD109
Natural killer T cell	CNPY3
Natural killer T cell	CNPY4
Natural killer T cell	CREB1
Natural killer T cell	CRTC2
Natural killer T cell	CRTC3
Natural killer T cell	CSF2
Natural killer T cell	KLRC1
Natural killer T cell	FUT4
Natural killer T cell	ICAM2
Natural killer T cell	IL32
Natural killer T cell	LAMP2
Natural killer T cell	LILRB5
Natural killer T cell	KLRG1
Natural killer T cell	HSPA4
Natural killer T cell	HSPB6
Natural killer T cell	ISM2
Natural killer T cell	ITIH2
Natural killer T cell	KDM4C
Natural killer T cell	KIR2DS4
Natural killer T cell	KIRREL3
Natural killer T cell	SDCBP
Natural killer T cell	NFATC2IP
Natural killer T cell	MICB
Natural killer T cell	KIR2DL1
Natural killer T cell	KIR2DL3
Natural killer T cell	KIR3DL1
Natural killer T cell	KIR3DL2
Natural killer T cell	NCR1
Natural killer T cell	FOSL1
Natural killer T cell	TSLP
Natural killer T cell	SLC7A7
Natural killer T cell	SPP1
Natural killer T cell	TREM2
Natural killer T cell	UBASH3A
Natural killer T cell	YBX2
Natural killer T cell	CCDC88A
Natural killer T cell	CLEC1A
Natural killer T cell	THBD
Natural killer T cell	PDPN
Natural killer T cell	VCAM1
Natural killer T cell	EMR1
Neutrophil	CREB5
Neutrophil	CDA
Neutrophil	CHST15
Neutrophil	S100A12
Neutrophil	APOBEC3A
Neutrophil	CASP5
Neutrophil	MMP25
Neutrophil	HAL
Neutrophil	C1orf183
Neutrophil	FFAR2
Neutrophil	MAK
Neutrophil	CXCR1
Neutrophil	STEAP4
Neutrophil	MGAM
Neutrophil	BTNL8
Neutrophil	CXCR2
Neutrophil	TNFRSF10C
Neutrophil	VNN3
Plasmacytoid dendritic cell	CBX6
Plasmacytoid dendritic cell	DAB2
Plasmacytoid dendritic cell	DDX17
Plasmacytoid dendritic cell	HIGD1A
Plasmacytoid dendritic cell	IDH3A
Plasmacytoid dendritic cell	IL3RA
Plasmacytoid dendritic cell	MAGED1
Plasmacytoid dendritic cell	NUCB2
Plasmacytoid dendritic cell	OFD1
Plasmacytoid dendritic cell	OGT
Plasmacytoid dendritic cell	PDIA4
Plasmacytoid dendritic cell	SERTAD2
Plasmacytoid dendritic cell	SIRPA
Plasmacytoid dendritic cell	TMED2
Plasmacytoid dendritic cell	ENG
Plasmacytoid dendritic cell	FCAR
Plasmacytoid dendritic cell	IGF1
Plasmacytoid dendritic cell	ITGA2B
Plasmacytoid dendritic cell	GABARAP
Plasmacytoid dendritic cell	GPX1
Plasmacytoid dendritic cell	KRT23
Plasmacytoid dendritic cell	PROK2
Plasmacytoid dendritic cell	RALB
Plasmacytoid dendritic cell	RETNLB
Plasmacytoid dendritic cell	RNF141
Plasmacytoid dendritic cell	SEC14L1
Plasmacytoid dendritic cell	SEPX1
Plasmacytoid dendritic cell	EMP3
Plasmacytoid dendritic cell	CD300LF
Plasmacytoid dendritic cell	ABTB1
Plasmacytoid dendritic cell	KLHL21
Plasmacytoid dendritic cell	PHRF1
Regulatory T cell	CCL3L1
Regulatory T cell	CD72
Regulatory T cell	CLEC5A
Regulatory T cell	FOXP3
Regulatory T cell	ITGA4
Regulatory T cell	L1CAM
Regulatory T cell	LIPA
Regulatory T cell	LRP1
Regulatory T cell	LRRC42
Regulatory T cell	MARCO
Regulatory T cell	MMP12
Regulatory T cell	MNDA
Regulatory T cell	MRC1
Regulatory T cell	MS4A6A
Regulatory T cell	PELO
Regulatory T cell	PLEK
Regulatory T cell	PRSS23
Regulatory T cell	PTGIR
Regulatory T cell	ST8SIA4
Regulatory T cell	STAB1
T cell	ITM2A
T cell	LCK
T cell	LCK
T cell	CD3E
T cell	SKAP1
T cell	CD2
T cell	CD28
T cell	CD96
T cell	CD3G
T cell	TRA@
T cell	TRA@
T cell	PRKCQ
T cell	PRKCQ
T cell	SH2D1A
T cell	TRBC1
T cell	NCALD
T cell	TRBC1
T cell	CD3D
T cell	TRA@
T cell	CD6
T cell	TRA@
T cell	TRAT1
T cell	BCL11B
T follicular helper cell	STK39
T follicular helper cell	PTPN13
T follicular helper cell	CHGB
T follicular helper cell	TOX
T follicular helper cell	CDK5R1
T follicular helper cell	CXCL13
T follicular helper cell	PVALB
T follicular helper cell	BLR1
T follicular helper cell	MAF
T follicular helper cell	PDCD1
T follicular helper cell	ICA1
T follicular helper cell	C18orf1
T follicular helper cell	MYO7A
T follicular helper cell	MAF
T follicular helper cell	C18orf1
T follicular helper cell	TSHR
T follicular helper cell	ST8SIA1
T follicular helper cell	MYO6
T follicular helper cell	ICA1
T follicular helper cell	SMAD1
T follicular helper cell	CHI3L2
T follicular helper cell	PASK
T follicular helper cell	HIST1H4K
T follicular helper cell	BLR1
T follicular helper cell	PASK
T follicular helper cell	MKL2
T follicular helper cell	POMT1
T follicular helper cell	MAGEH1
T follicular helper cell	HEY1
T follicular helper cell	SH3TC1
T follicular helper cell	B3GAT1
T follicular helper cell	KCNK5
T follicular helper cell	THADA
T follicular helper cell	SIRPG
T follicular helper cell	SLC7A10
T follicular helper cell	KIAA1324
T follicular helper cell	MYO7A
T follicular helper cell	HEY1
T follicular helper cell	THADA
T follicular helper cell	ZNF764
T helper cell	UBE2L3
T helper cell	ANP32B
T helper cell	NAP1L4
T helper cell	RPA1
T helper cell	SEC24C
T helper cell	ITM2A
T helper cell	SLC25A12
T helper cell	ASF1A
T helper cell	ATF2
T helper cell	BATF
T helper cell	GOLGA8A
T helper cell	ICOS
T helper cell	CD28
T helper cell	FRYL
T helper cell	PPP2R5C
T helper cell	FUSIP1
T helper cell	LRBA
T helper cell	FAM111A
T helper cell	NUP107
T helper cell	PHF10
T helper cell	C13orf34
T helper cell	DDX50
T central memory cell	SLC7A6
T central memory cell	AQP3
T central memory cell	CLUAP1
T central memory cell	FYB
T central memory cell	USP9Y
T central memory cell	TXK
T central memory cell	KLF12
T central memory cell	CASP8
T central memory cell	CEP68
T central memory cell	ATM
T central memory cell	PCM1
T central memory cell	CDC14A
T central memory cell	NFATC3
T central memory cell	TIMM8A
T central memory cell	ATM
T central memory cell	HNRPH1
T central memory cell	CREBZF
T central memory cell	CYorf15B
T central memory cell	CYLD
T central memory cell	MAP3K1
T central memory cell	DOCK9
T central memory cell	CG030
T central memory cell	PCNX
T central memory cell	REPS1
T central memory cell	TRAF3IP3
T central memory cell	PHC3
T central memory cell	RPP38
T central memory cell	MLL
T central memory cell	POLR2J2
T central memory cell	STX16
T central memory cell	NEFL
T effector memory cell	TBCD
T effector memory cell	TBC1D5
T effector memory cell	NFATC4
T effector memory cell	PRKY
T effector memory cell	CCR2
T effector memory cell	LTK
T effector memory cell	CCR2
T effector memory cell	MEFV
T effector memory cell	DDX17
T effector memory cell	C7orf54
T effector memory cell	FLI1
T effector memory cell	EWSR1
T effector memory cell	AKT3
T effector memory cell	VIL2
T effector memory cell	TRA@
T effector memory cell	GDPD5
Type 1 T helper cell	APOD
Type 1 T helper cell	BST2
Type 1 T helper cell	DPP4
Type 1 T helper cell	CCL4
Type 1 T helper cell	SGCB
Type 1 T helper cell	LRP8
Type 1 T helper cell	BTG3
Type 1 T helper cell	SYNGR3
Type 1 T helper cell	CD38
Type 1 T helper cell	CD70
Type 1 T helper cell	DGKI
Type 1 T helper cell	LTA
Type 1 T helper cell	IL12RB2
Type 1 T helper cell	DUSP5
Type 1 T helper cell	LRRN3
Type 1 T helper cell	CSF2
Type 1 T helper cell	IFNG
Type 1 T helper cell	CMAH
Type 1 T helper cell	DPP4
Type 1 T helper cell	ATP9A
Type 1 T helper cell	APBB2
Type 1 T helper cell	DOK5
Type 1 T helper cell	EGFL6
Type 1 T helper cell	ZBTB32
Type 1 T helper cell	IL22
Type 1 T helper cell	CTLA4
Type 1 T helper cell	HBEGF
Type 1 T helper cell	APBB2
Type 17 T helper cell	IL17A
Type 17 T helper cell	IL17RA
Type 17 T helper cell	C2CD4A
Type 17 T helper cell	C2CD4B
Type 17 T helper cell	CA2
Type 17 T helper cell	CCDC65
Type 17 T helper cell	CEACAM3
Type 17 T helper cell	IL17C
Type 17 T helper cell	IL17F
Type 17 T helper cell	IL17RC
Type 17 T helper cell	IL17RE
Type 17 T helper cell	IL23A
Type 17 T helper cell	ILDR1
Type 17 T helper cell	LONRF3
Type 17 T helper cell	SH2D6
Type 17 T helper cell	TNIP2
Type 17 T helper cell	ABCA1
Type 17 T helper cell	ABCB1
Type 17 T helper cell	ADAMTS12
Type 17 T helper cell	ANK1
Type 17 T helper cell	ANKRD22
Type 17 T helper cell	B3GALT2
Type 17 T helper cell	CAMTA1
Type 17 T helper cell	CCR9
Type 17 T helper cell	CD40
Type 17 T helper cell	GPR44
Type 17 T helper cell	IFT80
Type 2 T helper cell	DHFR
Type 2 T helper cell	SNRPD1
Type 2 T helper cell	GSTA4
Type 2 T helper cell	SMAD2
Type 2 T helper cell	SMAD2
Type 2 T helper cell	MB
Type 2 T helper cell	CDC7
Type 2 T helper cell	WDHD1
Type 2 T helper cell	CDC25C
Type 2 T helper cell	PMCH
Type 2 T helper cell	CXCR6
Type 2 T helper cell	LAIR2
Type 2 T helper cell	PTGIS
Type 2 T helper cell	ANK1
Type 2 T helper cell	CENPF
Type 2 T helper cell	GATA3
Type 2 T helper cell	EVI5
Type 2 T helper cell	BIRC5
Type 2 T helper cell	PHEX
Type 2 T helper cell	CXCR6
Type 2 T helper cell	SLC39A14
Type 2 T helper cell	MICAL2
Type 2 T helper cell	ADCY1
Type 2 T helper cell	LIMA1
Type 2 T helper cell	NEIL3
Type 2 T helper cell	HELLS
Type 2 T helper cell	AHI1
Type 2 T helper cell	AHI1
Type 2 T helper cell	IL26
Type 2 T helper cell	AHI1
Type 2 T helper cell	DHFR

## Sheet: Table S6
Supplementary Table 5. Immune response, mismatch repair, and stromal activation-relevant signatures gene sets.
Gene Signature	Genes
CD8 T effector	CD8A, CXCL10, CXCL9, GZMA, GZMB, IFNG, PRF1, TBX21
DNA damage repair	ALKBH2, ALKBH3, APEX1, APEX2, APLF, ATM, ATR, ATRIP, BLM, BRCA1, BRCA2, BRIP1, CCNH, CDK7, CETN2, CHAF1A, CHEK1, CHEK2, CLK2, DCLRE1C, DDB1, DDB2, DUT, ENDOV, ERCC1, ERCC2, ERCC3, ERCC4, ERCC5, ERCC6, ERCC8, FAN1, FANCA, FANCB, FANCC, FANCD2, FANCE, FANCF, FANCG, FANCL, FANCM, GTF2H1, GTF2H2, GTF2H3, GTF2H4, GTF2H5, H2AFX, HLTF, HUS1, LIG1, LIG3, LIG4, MBD4, MDC1, MGMT, MLH1, MLH3, MMS19, MNAT1, …
Pan-F-TBRS	ACTA2, ACTG2, ADAM12, ADAM19, CNN1, COL4A1, CTGF, CTPS1, FAM101B, FSTL3, HSPB1, IGFBP3, PXDC1, SEMA7A, SH3PXD2A, TAGLN, TGFBI, TNS1, TPM1
Antigen processing machinery	B2M, HLA-A, HLA-B, HLA-C, TAP1, TAP2
Immune checkpoint	CD274, CTLA4, HAVCR2, LAG3, PDCD1, PDCD1LG2, TIGIT
EMT1	CLDN3, CLDN7, CLDN4, CDH1, VIM, TWIST1, ZEB1, ZEB2
FGFR3-related genees	FGFR3, TP63, WNT7B
KEGG discovered histones	HIST1H2AG, HIST1H2AI, HIST1H2BL, HIST2H2BF
Angiogenesis	CDH5, SOX17, SOX18, TEK
Fanconi anemia	APITD1, ATR, ATRIP, BLM, BRCA1, BRCA2, BRIP1, C17orf70, C19orf40, EME1, EME2, ERCC1, ERCC4, FAN1, FANCA, FANCB, FANCC, FANCD2, FANCE, FANCF, FANCG, FANCI, FANCL, FANCM, HES1, MLH1, MUS81, PALB2, PMS2, POLH, POLI, POLK, POLN, RAD51, RAD51C, REV1, REV3L, RMI1, RMI2, RPA1, RPA2, RPA3, RPA4, SLX4, STRA13, TELO2, TOP3A, TOP3B, UBE2T, USP1, WDR48
Cell cycle	ABL1, ANAPC1, ANAPC10, ANAPC11, ANAPC13, ANAPC2, ANAPC4, ANAPC5, ANAPC7, ATM, ATR, BUB1, BUB1B, BUB3, CCNA1, CCNA2, CCNB1, CCNB2, CCNB3, CCND1, CCND2, CCND3, CCNE1, CCNE2, CCNH, CDC14A, CDC14B, CDC16, CDC20, CDC23, CDC25A, CDC25B, CDC25C, CDC26, CDC27, CDC45, CDC6, CDC7, CDK1, CDK2, CDK4, CDK6, CDK7, CDKN1A, CDKN1B, CDKN1C, CDKN2A, CDKN2B, CDKN2C, CDKN2D, CHEK1, CHEK2, CREBBP, CUL1, DBF4, E2F1, E…
DNA replication	DNA2, FEN1, LIG1, MCM2, MCM3, MCM4, MCM5, MCM6, MCM7, PCNA, POLA1, POLA2, POLD1, POLD2, POLD3, POLD4, POLE, POLE2, POLE3, POLE4, PRIM1, PRIM2, RFC1, RFC2, RFC3, RFC4, RFC5, RNASEH1, RNASEH2A, RNASEH2B, RNASEH2C, RPA1, RPA2, RPA3, RPA4, SSBP1
Nucleotide excision repair	CCNH, CDK7, CETN2, CUL4A, CUL4B, DDB1, DDB2, ERCC1, ERCC2, ERCC3, ERCC4, ERCC5, ERCC6, ERCC8, GTF2H1, GTF2H2, GTF2H3, GTF2H4, GTF2H5, LIG1, MNAT1, PCNA, POLD1, POLD2, POLD3, POLD4, POLE, POLE2, POLE3, POLE4, RAD23A, RAD23B, RBX1, RFC1, RFC2, RFC3, RFC4, RFC5, RPA1, RPA2, RPA3, RPA4, XPA, XPC
Homologous recombination	BLM, BRCA2, EME1, MRE11A, MUS81, NBN, POLD1, POLD2, POLD3, POLD4, RAD50, RAD51, RAD51B, RAD51C, RAD51D, RAD52, RAD54B, RAD54L, RPA1, RPA2, RPA3, RPA4, SHFM1, SSBP1, TOP3A, TOP3B, XRCC2, XRCC3
Mismatch repair	EXO1, LIG1, MLH1, MLH3, MSH2, MSH3, MSH6, PCNA, PMS2, POLD1, POLD2, POLD3, POLD4, RFC1, RFC2, RFC3, RFC4, RFC5, RPA1, RPA2, RPA3, RPA4, SSBP1
EMT2	AXL, FAP, LOXL2, ROR2, TAGLN, TWIST2, WNT5A
EMT3	FOXF1, GATA6, SOX9, TWIST1, ZEB1, ZEB2
WNT target	EFNB3, MYC, TCF12, VEGFA
Cell cycle regulators	ATM, CCND1, CCNE1, CDKN1A, CDKN2A, E2F3, FBXW7, MDM2, RB1, TP53
DNA damage repair	ATM, ATR, BLM, BRCA1, BRCA2, BRIP1, CHEK1, CHEK2, ERCC4, FANCA, FANCC, FANCD2, FANCE, FANCF, FANCG, FANCL, FANCM, MLH1, MSH2, MSH6, MUTYH, NUDT1, PALB2, PARP1, PARP2, PARP3, PMS2, POLD1, POLE, PRKDC, RAD51C, RPA1, TP53

## Sheet: Table S7
Supplementary Table 6. Bladder cancer signatures gene sets.
Signature	Description	Reference	Genes
Urothelial_differentiation	Urothelial_differentiation	PMID: 31563503	TMEM163, FMO9P, EPB41, IDH1, GCLC, POF1B, TBC1D1, TRAK1, BAMBI, PLCE1, SCNN1B, BHMT, DHRS2, CYB5A, PPARG, SLC9A2, TOP2B, TMEM97, NTAN1, SEMA5A, KRT20, MYCL, UPK1A, TOX3, RNF128, DAB1, ZNF436, LYPD6, ACOX1, KSR2, DMGDH, GRHL3, NIPAL1, RALGAPA2, SCNN1G, SNX
Ta_pathway	Ta_pathway	PMID: 31563503	PLCD3, BTBD16, ANKRD20A5P, CTB-174D11.3 , PROM2, SPOCD1, IGBP1, ST3GAL5, DGKA, AQP3, MAP3K5, FABP4, HNMT, MGST2, KCNQ1, IRS1, HSD17B2, ALDH1L1, SMAD3, MST1R, TCN1, CYP3A5, CTSE, HOXD1, PLCH2, SLC24A1, UGT1A1 , ID3, ABCC3, PDLIM1, AGR2, NSG1, ANXA10, MR1,
Luminal_differentiation	Luminal_differentiation	PMID: 32165065, PMID: 30224344	FGFR3,GATA3,FOXA1,UPK2,PPARG,KRT20,SNX31,UPK1A
Basal_differentiation	Basal_differentiation	PMID: 31563503	LYNX1, SCEL, CTB-113P19.4 , S100A8, SLPI, S100A9, PI3, CEACAM6, VSNL1, SERPINB2, CSTA, FGFBP1, SPRR1B, DSG3, KRT1, S100A7, CLCA2, LGALS7 , SPRR2B, KRT6A, KRT6B, SFN, SERPINB3, KRT16, SERPINB3 , SERPINB13, SERPINB4, KRT4, SPRR1A, KRT6A , ABCA12, SPRR3, TME
EMT_differentiation	EMT_differentiation	PMID: 32165065, PMID: 30224344	ZEB1,ZEB2,NOTCH2,TGFB1,CDH1,SNAI2,VIM,TWIST1,SNAI1
Immune_differentiation	Immune_differentiation	PMID: 32165065, PMID: 30224344	CTLA4,CD274,PDCD1LG2,CD47,PDCD1,IDO1,MPEG1,COL17A1,CXCL11,L1CAM,SAA1
Smooth_muscle	Smooth_muscle	PMID: 31563503	NEXN, PRUNE2, PDE5A, NEGR1, ITIH5, MSRB3, MOXD1, FGF7 , FILIP1L, PTGFR, FGF7, C1S, RHOJ, TAGLN, FILIP1, ADAMTS9-AS2, LRRN4CL, NR2F1-AS1, RBPMS, PTRF, LOC100127983, PDE1A, AC131025.8 , MEIS1, PELO, MYLK, ACTA2-AS1, OTTHUMG00000168867 , MYH11, PDLIM7, CSGAL
Myofibroblasts	Myofibroblasts	PMID: 31563503	FCER1G, FILIP1L, FGD6, C1S, ITGB2, SAMSN1, POSTN, COL1A1, BTBD19, PTRF, MSN, SPARC, CALU, DPYSL2, CTSB, PALLD, ANXA6, STOM, MMP2, LGALS1, BGN, IFITM2, VIM, COL6A3, TGFBI, CLIC4, IFITM1 , TNC, LAPTM5, CD14, LUM, AEBP1, COL3A1, DCN, NID1, SEC14L1, LAMA4, AR
Interferon_response	Interferon_response	PMID: 31563503	CTSB, UBE2L6, OPTN, MX1, CFB, PLSCR1, ICAM1, FCGR2A, IFIT5, CYBB, ALOX5AP, IFI44L, IFIT3, TLR2, OASL, IL15, XAF1, SP110, IFI35, NCF2, FCGR2C, CEBPB, RSAD2, IFI44, OTTHUMG00000003319 , LAP3, DDX60, IFIH1, HERC6, SAMD9, HERC5, CLEC4A, PARP9, DTX3L, SAMD9L,
Mitochondria	Mitochondria	PMID: 31563503	ALG14, SAR1B, PSMD10, TIMM10, PPA2, HNRNPC, ERH, DAD1, C1D, ATP6V0B, HINT1, DYNLL1, RAN, RPS15A, PSMB1, COX6A1, HSBP1, SERP1, EIF2S1, CAPZA2, COX7A2L, PSMA5, PSMA2, UBE2D2, VBP1, SUPT4H1, UBE2N, ZNHIT1, UQCRQ, NME1, COX7A2, COPS5, CNIH1, PSMA1, NDUFS3, NE
Keratinization	Keratinization	PMID: 31563503	VSNL1, KRT14, TGM1, SERPINB4, GSDMC, KRT6A, LGALS7, SFN, SPRR2A, BG205162, C12orf54, SPRR2D, HOXD11, KRT6C, KRT5, DSG3, KRT6B, HOXD10, IL20RB, RHCG, AHNAK2, SPRR2F, FGFBP1
Neuroendocrine_differentiation	Neuroendocrine_differentiation	PMID: 31563503	ZDHHC15, FAM184A, CACNA1A , EML5, SNAP25, CACNA2D2, DCX, PSIP1, ST18, RGS7, INSM1, SLC4A8, CAMK2B, ASCL1, RTN1, SCN3A, ADAM22, FAM105A, DPY19L2P2, ASRGL1, SLC1A2, MAP6, NRXN1, TTLL7, CNKSR2, RAB39B, KCNC1, GKAP1, TMEM170B, PPM1E, ELAVL4, STXBP5L, GPR137C,

## Sheet: Table S8
Supplementary Table 5. oncogene pathways signatures gene sets.
oncogene pathways	SYMBOL
Cell.Cycle_activated	CCND1
Cell.Cycle_activated	CCND2
Cell.Cycle_activated	CCND3
Cell.Cycle_activated	CCNE1
Cell.Cycle_activated	CDK2
Cell.Cycle_activated	CDK4
Cell.Cycle_activated	CDK6
Cell.Cycle_activated	E2F1
Cell.Cycle_activated	E2F3
Hippo_activated	YAP1
Hippo_activated	TEAD1
Hippo_activated	TEAD2
Hippo_activated	TEAD3
Hippo_activated	TEAD4
Hippo_activated	WWTR1
MYC_activated	MYC
MYC_activated	MYCL1
MYC_activated	MYCN
NOTCH_activated	CREBBP
NOTCH_activated	EP300
NOTCH_activated	HES1
NOTCH_activated	HES2
NOTCH_activated	HES3
NOTCH_activated	HES4
NOTCH_activated	HES5
NOTCH_activated	HEY1
NOTCH_activated	HEY2
NOTCH_activated	HEYL
NOTCH_activated	KAT2B
NOTCH_activated	NOTCH1
NOTCH_activated	NOTCH2
NOTCH_activated	NOTCH3
NOTCH_activated	NOTCH4
NOTCH_activated	PSEN2
NOTCH_activated	LFNG
NOTCH_activated	NCSTN
NOTCH_activated	JAG1
NOTCH_activated	APH1A
NOTCH_activated	FHL1
NOTCH_activated	THBS2
NOTCH_activated	MFAP2
NOTCH_activated	RFNG
NOTCH_activated	MFAP5
NOTCH_activated	JAG2
NOTCH_activated	MAML3
NOTCH_activated	MFNG
NOTCH_activated	CNTN1
NOTCH_activated	MAML1
NOTCH_activated	MAML2
NOTCH_activated	PSEN1
NOTCH_activated	PSENEN
NOTCH_activated	RBPJ
NOTCH_activated	RBPJL
NOTCH_activated	SNW1
NOTCH_activated	ADAM10
NOTCH_activated	APH1B
NOTCH_activated	ADAM17
NOTCH_activated	DLK1
NOTCH_activated	DLL1
NOTCH_activated	DLL3
NOTCH_activated	DLL4
NOTCH_activated	DNER
NOTCH_activated	DTX1
NOTCH_activated	DTX2
NOTCH_activated	DTX3
NOTCH_activated	DTX3L
NOTCH_activated	DTX4
NOTCH_activated	EGFL7
NRF2_activated	NFE2L2
PI3K_activated	EIF4EBP1
PI3K_activated	AKT1
PI3K_activated	AKT2
PI3K_activated	AKT3
PI3K_activated	AKT1S1
PI3K_activated	INPP4B
PI3K_activated	MAPKAP1
PI3K_activated	MLST8
PI3K_activated	MTOR
PI3K_activated	PDK1
PI3K_activated	PIK3CA
PI3K_activated	PIK3CB
PI3K_activated	PIK3R2
PI3K_activated	RHEB
PI3K_activated	RICTOR
PI3K_activated	RPTOR
PI3K_activated	RPS6
PI3K_activated	RPS6KB1
PI3K_activated	STK11
TGF-B_activated	TGFBR1
TGF-B_activated	TGFBR2
TGF-B_activated	ACVR2A
TGF-B_activated	ACVR1B
TGF-B_activated	SMAD2
TGF-B_activated	SMAD3
TGF-B_activated	SMAD4
TP53_activated	TP53
TP53_activated	ATM
TP53_activated	CHEK2
TP53_activated	RPS6KA3
Wnt_activated	LEF1
Wnt_activated	LGR4
Wnt_activated	LGR5
Wnt_activated	LZTR1
Wnt_activated	NDP
Wnt_activated	PORCN
Wnt_activated	SFRP1
Wnt_activated	SFRP2
Wnt_activated	SFRP4
Wnt_activated	SFRP5
Wnt_activated	SOST
Wnt_activated	TCF7L1
Wnt_activated	WIF1
Wnt_activated	ZNRF3
Wnt_activated	CTNNB1
Wnt_activated	DVL1
Wnt_activated	DVL2
Wnt_activated	DVL3
Wnt_activated	FRAT1
Wnt_activated	FRAT2
Wnt_activated	DKK1
Wnt_activated	DKK2
Wnt_activated	DKK3
Wnt_activated	DKK4
Wnt_activated	RNF43
Wnt_activated	TCF7
Wnt_activated	TCF7L2
RAS_activated	ABL1
RAS_activated	EGFR
RAS_activated	ERBB2
RAS_activated	ERBB3
RAS_activated	ERBB4
RAS_activated	PDGFRA
RAS_activated	PDGFRB
RAS_activated	MET
RAS_activated	FGFR1
RAS_activated	FGFR2
RAS_activated	FGFR3
RAS_activated	FGFR4
RAS_activated	FLT3
RAS_activated	ALK
RAS_activated	RET
RAS_activated	ROS1
RAS_activated	KIT
RAS_activated	IGF1R
RAS_activated	NTRK1
RAS_activated	NTRK2
RAS_activated	NTRK3
RAS_activated	SOS1
RAS_activated	GRB2
RAS_activated	PTPN11
RAS_activated	KRAS
RAS_activated	HRAS
RAS_activated	NRAS
RAS_activated	RIT1
RAS_activated	ARAF
RAS_activated	BRAF
RAS_activated	RAF1
RAS_activated	RAC1
RAS_activated	MAP2K1
RAS_activated	MAP2K2
RAS_activated	MAPK1
RAS_activated	INSR
RAS_activated	INSRR
RAS_activated	IRS1
RAS_activated	SOS2
RAS_activated	SHC1
RAS_activated	SHC2
RAS_activated	SHC3
RAS_activated	SHC4
RAS_activated	RASGRP1
RAS_activated	RASGRP2
RAS_activated	RASGRP3
RAS_activated	RASGRP4
RAS_activated	RAPGEF1
RAS_activated	RAPGEF2
RAS_activated	RASGRF1
RAS_activated	RASGRF2
RAS_activated	FNTA
RAS_activated	FNTB
RAS_activated	SPRED1
RAS_activated	SPRED2
RAS_activated	SPRED3
RAS_activated	SHOC2
RAS_activated	KSR1
RAS_activated	KSR2
RAS_activated	JAK2
RAS_activated	IRS2
Cell.Cycle_repressed	CDKN1A
Cell.Cycle_repressed	CDKN1B
Cell.Cycle_repressed	CDKN2A
Cell.Cycle_repressed	CDKN2B
Cell.Cycle_repressed	CDKN2C
Cell.Cycle_repressed	RB1
Hippo_repressed	STK4
Hippo_repressed	STK3
Hippo_repressed	SAV1
Hippo_repressed	LATS1
Hippo_repressed	LATS2
Hippo_repressed	MOB1A
Hippo_repressed	MOB1B
Hippo_repressed	PTPN14
Hippo_repressed	NF2
Hippo_repressed	WWC1
Hippo_repressed	TAOK1
Hippo_repressed	TAOK2
Hippo_repressed	TAOK3
Hippo_repressed	CRB1
Hippo_repressed	CRB2
Hippo_repressed	CRB3
Hippo_repressed	LLGL1
Hippo_repressed	LLGL2
Hippo_repressed	HMCN1
Hippo_repressed	SCRIB
Hippo_repressed	HIPK2
Hippo_repressed	FAT1
Hippo_repressed	FAT2
Hippo_repressed	FAT3
Hippo_repressed	FAT4
Hippo_repressed	DCHS1
Hippo_repressed	DCHS2
Hippo_repressed	CSNK1E
Hippo_repressed	CSNK1D
Hippo_repressed	AJUBA
Hippo_repressed	LIMD1
Hippo_repressed	WTIP
MYC_repressed	MGA
MYC_repressed	MNT
MYC_repressed	MXD1
MYC_repressed	MXD3
MYC_repressed	MXD4
MYC_repressed	MXI1
NOTCH_repressed	ARRDC1
NOTCH_repressed	CNTN6
NOTCH_repressed	KDM5A
NOTCH_repressed	NOV
NOTCH_repressed	NRARP
NOTCH_repressed	ITCH
NOTCH_repressed	SPEN
NOTCH_repressed	FBXW7
NOTCH_repressed	HDAC2
NOTCH_repressed	CUL1
NOTCH_repressed	NCOR1
NOTCH_repressed	NCOR2
NOTCH_repressed	HDAC1
NOTCH_repressed	NUMB
NOTCH_repressed	CIR1
NOTCH_repressed	NUMBL
NOTCH_repressed	RBX1
NOTCH_repressed	SAP30
NOTCH_repressed	SKP1
NOTCH_repressed	CTBP1
NOTCH_repressed	CTBP2
NRF2_repressed	KEAP1
NRF2_repressed	CUL3
PI3K_repressed	DEPDC5
PI3K_repressed	DEPTOR
PI3K_repressed	NPRL2
PI3K_repressed	NPRL3
PI3K_repressed	PIK3R1
PI3K_repressed	PIK3R3
PI3K_repressed	PPP2R1A
PI3K_repressed	PTEN
PI3K_repressed	TSC1
PI3K_repressed	TSC2
RAS_repressed	NF1
RAS_repressed	RASA1
RAS_repressed	CBL
RAS_repressed	ERRFI1
RAS_repressed	CBLB
RAS_repressed	CBLC
RAS_repressed	RCE1
RAS_repressed	ICMT
RAS_repressed	MRAS
RAS_repressed	PLXNB1
RAS_repressed	MAPK3
RAS_repressed	ARHGAP35
RAS_repressed	RASA2
RAS_repressed	RASA3
RAS_repressed	RASAL1
RAS_repressed	RASAL2
RAS_repressed	RASAL3
RAS_repressed	DAB2IP
RAS_repressed	PPP1CA
RAS_repressed	SCRIB
RAS_repressed	PIN1
RAS_repressed	PEBP1
RAS_repressed	ERF
RAS_repressed	PEA15
TP53_repressed	MDM2
TP53_repressed	MDM4
Wnt_repressed	CHD8
Wnt_repressed	LRP5
Wnt_repressed	LRP6
Wnt_repressed	RSPO1
Wnt_repressed	TLE1
Wnt_repressed	TLE2
Wnt_repressed	TLE3
Wnt_repressed	TLE4
Wnt_repressed	FZD1
Wnt_repressed	FZD10
Wnt_repressed	FZD2
Wnt_repressed	FZD3
Wnt_repressed	FZD4
Wnt_repressed	FZD5
Wnt_repressed	FZD6
Wnt_repressed	FZD7
Wnt_repressed	FZD8
Wnt_repressed	FZD9
Wnt_repressed	WNT1
Wnt_repressed	WNT10A
Wnt_repressed	WNT10B
Wnt_repressed	WNT11
Wnt_repressed	WNT16
Wnt_repressed	WNT2
Wnt_repressed	WNT3A
Wnt_repressed	WNT4
Wnt_repressed	WNT5A
Wnt_repressed	WNT5B
Wnt_repressed	WNT6
Wnt_repressed	WNT7A
Wnt_repressed	WNT7B
Wnt_repressed	WNT8A
Wnt_repressed	WNT8B
Wnt_repressed	WNT9A
Wnt_repressed	WNT9B
Wnt_repressed	AMER1
Wnt_repressed	APC
Wnt_repressed	AXIN1
Wnt_repressed	AXIN2
Wnt_repressed	GSK3B
Wnt_repressed	CHD4

## Sheet: Table S9
Supplementary Table 6. Therapeutic predicted pathways gene sets.
Pathway	Reference	Description	Genes
IFN-γ_signature	PMID: 28650338	Anticancer_immunotherapy	TIGIT, CD27, CD8A, PDCD1LG2, LAG3, CD274, CXCR6, CMKLR1, NKG7, CCL5, PSMB10, IDO1, CXCL9, HLA-DQA1, CD276, STAT1, HLA-DRB1, HLA-E
APM_signal	PMID: 31563503	Anticancer_immunotherapy	B2M, HLA-A, HLA-B, HLA-C, TAP1, TAP2
Base_excision_repair	PMID: 29443960	Anticancer_immunotherapy	FEN1, LIG1, NEIL3, PARP1, PARP2, PCNA, POLE, POLE2, UNG
Cell_cycle	PMID: 29443960	Anticancer_immunotherapy	BUB1, BUB1B, CCNA2, CCNB2, CCNE1, CCNE2, CDC20, CDC25A, CDC25C, CDC6, CDK1, CDK2, CDKN2A, DBF4, E2F1, E2F2, ESPL1, MAD2L1, MAD2L2, MCM2, MCM4, MCM6, MCM7, ORC1, ORC6, PCNA, PLK1, SKP2, SMC3, TFDP1, TTK, YWHAB
DNA_replication	PMID: 29443960	Anticancer_immunotherapy	DNA2, FEN1, LIG1, MCM2, MCM4, MCM6, MCM7, PCNA, POLA2, POLE, POLE2, PRIM1, PRIM2, RFC2, RFC3, RFC4, RFC5, RNASEH2A, RPA1, RPA3
Fanconi_anemia_pathway	PMID: 29443960	Anticancer_immunotherapy	BLM, BRCA1, BRCA2, BRIP1, EME1, ERCC4, FANCA, FANCB, FANCD2, FANCI, PALB2, RAD51, RAD51C, RMI1, RMI2, RPA1, RPA3, TOP3A, UBE2T
Homologous_recombination	PMID: 29443960	Anticancer_immunotherapy	BLM, BRCA2, EME1, RAD51, RAD51C, RAD54L, RPA1, RPA3, TOP3A, XRCC2, XRCC3
MicroRNAs_in_cancer	PMID: 29443960	Anticancer_immunotherapy	BRCA1, CCNE1, CCNE2, CDC25A, CDC25C, CDCA5, CDKN2A, DNMT1, E2F1, E2F2, EZH2, KIF23, STMN1, TRIM71
Mismatch_repair	PMID: 29443960	Anticancer_immunotherapy	EXO1, LIG1, PCNA, RFC2, RFC3, RFC4, RFC5, RPA1, RPA3
Nucleotide_excision_repair	PMID: 29443960	Anticancer_immunotherapy	CETN2, ERCC4, LIG1, PCNA, POLE, POLE2, RFC2, RFC3, RFC4, RFC5, RPA1, RPA3
Oocyte_meiosis	PMID: 29443960	Anticancer_immunotherapy	AURKA, BUB1, CCNB2, CCNE1, CCNE2, CDC20, CDC25C, CDK1, CDK2, ESPL1, FBXO5, MAD2L1, MAD2L2, PLK1, SGOL1, SMC3, YWHAB
p53_signaling_pathway	PMID: 29443960	Anticancer_immunotherapy	CCNB2, CCNE1, CCNE2, CDK1, CDK2, CDKN2A, GTSE1, PPM1D, RFWD2, RRM2
Progesterone-mediated_oocyte_maturation	PMID: 29443960	Anticancer_immunotherapy	BUB1, CCNA2, CCNB2, CDC25A, CDC25C, CDK1, CDK2, MAD2L1, MAD2L2, PLK1
Proteasome	PMID: 29443960	Anticancer_immunotherapy	IFNG, PSMA4, PSMB2, PSMB4, PSMC4, PSMD4, PSMD7
Pyrimidine_metabolism	PMID: 29443960	Anticancer_immunotherapy	CTPS1, DTYMK, POLA2, POLE, POLE2, PRIM1, PRIM2, RRM2, TYMS
Spliceosome	PMID: 29443960	Anticancer_immunotherapy	HNRNPM, LSM3, LSM4, LSM5, MAGOHB, PRPF19, SF3B2, SF3B3, SF3B4, SNRNP40, SNRPA1, SNRPC, USP39, WBP11
Systemic_lupus_erythematosus	PMID: 29443960	Anticancer_immunotherapy	H2AFV, H2AFZ, HIST1H2AB, HIST1H2AG, HIST1H2AH, HIST1H2AI, HIST1H2AM, HIST1H2BC, HIST1H2BD, HIST1H2BF, HIST1H2BJ, HIST1H2BK, HIST1H2BL, HIST1H2BN, HIST1H2BO, HIST1H3B, HIST1H3D, HIST1H3H, HIST1H4A, HIST1H4B, HIST2H2AB, HIST2H2AC, HIST2H2BE, HIST2H2BF, HIST
Viral_carcinogenesis	PMID: 29443960	Anticancer_immunotherapy	CCNA2, CCNE1, CCNE2, CDC20, CDK1, CDK2, CDKN2A, CREB3L4, GTF2E1, HIST1H2BC, HIST1H2BD, HIST1H2BF, HIST1H2BJ, HIST1H2BK, HIST1H2BL, HIST1H2BN, HIST1H2BO, HIST1H4A, HIST1H4B, HIST2H2BE, HIST2H2BF, SKP2, YWHAB
EGFR_ligands	PMID: 31563503	Anti-EGFR_therapy	EGFR, AREG, AREGB, EREG, HBEGF, TGFA
FGFR3-coexpressed_genes	PMID: 31563503	Anti-FGFR3_therapy	FGFR3, TP63, IRS1, SEMA4B, PTPN13, TMPRSS4
PPARG_network	PMID: 27197067	Anti-PPARG_therapy	PPARG,IGFBP3,GDF15,MYH14,IHH,OCLN,AQP3,SCNN1G,PLIN5,KRT19,GPT,CYP4B1,UGT1A7,DGAT2,KRT20,SNCG,GSTA1,ACADL,BDH1,HMGCS2,LIPE
WNT-β-catenin_network	PMID: 27197067	Oncogenic_pathway_inhibit_CD8_T_cell_infiltration	CTNNB1,TFF1,HAPLN1,IHH,WNT7B,BMP7,SEMA5A,SCN5A,ERBB3,TSPAN8,EPCAM,TH,GPX2,GAD1,HSD17B2,KRT7,NOX1,CYB5A,CYP4F12,ID4,SIM2,MECOM,MSX2,KLF5,SMAD6,POU5F1,FOXQ1,GATA2,GATA3,EMX2
IDH1	PMID: 29326431	Oncogenic_pathway_inhibit_CD8_T_cell_infiltration	IDH1
KDM6B	PMID: 26503055	Oncogenic_pathway_inhibit_CD8_T_cell_infiltration	KDM6B
VEGFA	PMID: 24793239	Oncogenic_pathway_inhibit_CD8_T_cell_infiltration	VEGFA
Hypoxia	PMID: 31563503	Radiotherapy	CAV1, COL5A1, ITGA5, P4HA2, SLC16A1, TGFBI, DPYSL2, SRPX, TRAM2, SYDE1, LRP1, PDLIM2, SAV1, AHNAK2, CAD, CYP1B1, DAAM1, DSC2, SLC2A3, FUT11, GLG1, GULP1, LDLR, THBS4
Cell_cycle	PMID: 31563503	Radiotherapy	ABL1, ANAPC1, ANAPC10, ANAPC11, ANAPC13, ANAPC2, ANAPC4, ANAPC5, ANAPC7, ATM, ATR, BUB1, BUB1B, BUB3, CCNA1, CCNA2, CCNB1, CCNB2, CCNB3, CCND1, CCND2, CCND3, CCNE1, CCNE2, CCNH, CDC14A, CDC14B, CDC16, CDC20, CDC23, CDC25A, CDC25B, CDC25C, CDC26, CDC27, CD
DNA_replication	PMID: 31563503	Radiotherapy	DNA2, FEN1, LIG1, MCM2, MCM3, MCM4, MCM5, MCM6, MCM7, PCNA, POLA1, POLA2, POLD1, POLD2, POLD3, POLD4, POLE, POLE2, POLE3, POLE4, PRIM1, PRIM2, RFC1, RFC2, RFC3, RFC4, RFC5, RNASEH1, RNASEH2A, RNASEH2B, RNASEH2C, RPA1, RPA2, RPA3, RPA4, SSBP1

## Sheet: Table S10
Supplementary Table 10. Data of six different clinicopathological subtype differentiation methods in the TCGA-BLCA cohort
ID	Baylor.subtype	UNC.subtype	CIT.subtype	Lund.subtype	MDA.subtype	TCGA.subtype
TCGA-2F-A9KO-01A	Basal	Luminal	MC1	UroA-Prog	p53-like	Luminal_infiltrated
TCGA-2F-A9KP-01A	Differentiated	Luminal	MC1	UroA-Prog	luminal	Luminal_papillary
TCGA-2F-A9KQ-01A	Differentiated	Luminal	MC1	UroA-Prog	luminal	Luminal_papillary
TCGA-2F-A9KR-01A	Basal	Luminal	MC1	UroB	p53-like	Luminal_papillary
TCGA-2F-A9KT-01A	Basal	Basal	MC7	Ba/Sq	basal	Luminal_papillary
TCGA-2F-A9KW-01A	Differentiated	Luminal	MC3	GU-Inf	p53-like	Neuronal
TCGA-4Z-AA7M-01A	Differentiated	Luminal	MC3	UroC	luminal	Luminal_papillary
TCGA-4Z-AA7N-01A	Basal	Basal	MC4	Uro-Inf	p53-like	Luminal_infiltrated
TCGA-4Z-AA7O-01A	Differentiated	Luminal	MC1	UroA-Prog	basal	Luminal_papillary
TCGA-4Z-AA7Q-01A	Basal	Basal	MC7	UroB	basal	Basal_squamous
TCGA-4Z-AA7R-01A	Differentiated	Luminal	MC3	GU	luminal	Neuronal
TCGA-4Z-AA7S-01A	Differentiated	Luminal	MC1	UroA-Prog	luminal	Luminal_papillary
TCGA-4Z-AA7W-01A	Basal	Basal	MC7	GU-Inf	basal	Basal_squamous
TCGA-4Z-AA7Y-01A	Differentiated	Luminal	MC1	UroA-Prog	luminal	Luminal_papillary
TCGA-4Z-AA80-01A	Differentiated	Luminal	MC3	UroC	luminal	Luminal_papillary
TCGA-4Z-AA81-01A	Differentiated	Luminal	MC7	GU-Inf	basal	Luminal_papillary
TCGA-4Z-AA82-01A	Basal	Basal	MC7	Ba/Sq-Inf	basal	Basal_squamous
TCGA-4Z-AA83-01A	Basal	Luminal	MC1	UroA-Prog	luminal	Luminal_papillary
TCGA-4Z-AA84-01A	Basal	Basal	MC7	GU-Inf	p53-like	Neuronal
TCGA-4Z-AA86-01A	Basal	Basal	MC7	Ba/Sq-Inf	basal	Basal_squamous
TCGA-4Z-AA87-01A	Differentiated	Luminal	MC3	UroC	luminal	Luminal
TCGA-4Z-AA89-01A	Differentiated	Luminal	MC1	UroA-Prog	luminal	Luminal_papillary
TCGA-5N-A9KI-01A	Differentiated	Luminal	MC4	GU-Inf	p53-like	Luminal_infiltrated
TCGA-5N-A9KM-01A	Differentiated	Luminal	MC2	UroC	p53-like	Luminal_infiltrated
TCGA-BL-A0C8-01A	Differentiated	Luminal	MC1	UroC	luminal	Luminal
TCGA-BL-A13I-01A	Basal	Basal	MC4	Mes-like	basal	Basal_squamous
TCGA-BL-A13J-01A	Basal	Luminal	MC4	Ba/Sq	luminal	Luminal_infiltrated
TCGA-BL-A3JM-01A	Basal	Basal	MC6	Sc/NE-like	basal	Neuronal
TCGA-BL-A5ZZ-01A	Basal	Basal	MC4	Mes-like	basal	Neuronal
TCGA-BT-A0S7-01A	Basal	Basal	MC7	Sc/NE-like	basal	Neuronal
TCGA-BT-A0YX-01A	Basal	Basal	MC7	UroB	basal	Basal_squamous
TCGA-BT-A20J-01A	Basal	Basal	MC6	Sc/NE-like	p53-like	Basal_squamous
TCGA-BT-A20N-01A	Differentiated	Luminal	MC3	UroA-Prog	luminal	Luminal_papillary
TCGA-BT-A20O-01A	Basal	Basal	MC4	Mes-like	basal	Basal_squamous
TCGA-BT-A20P-01A	Differentiated	Luminal	MC1	UroA-Prog	p53-like	Luminal_papillary
TCGA-BT-A20Q-01A	Basal	Basal	MC4	UroB	p53-like	Luminal_infiltrated
TCGA-BT-A20R-01A	Differentiated	Basal	MC4	GU-Inf	p53-like	Luminal_infiltrated
TCGA-BT-A20T-01A	Basal	Luminal	MC5	UroB	p53-like	Luminal_infiltrated
TCGA-BT-A20U-01A	Basal	Basal	MC7	Ba/Sq	basal	Basal_squamous
TCGA-BT-A20V-01A	Basal	Basal	MC7	Sc/NE-like	basal	Luminal_papillary
TCGA-BT-A20W-01A	Differentiated	Luminal	MC3	UroC	luminal	Luminal
TCGA-BT-A20X-01A	Basal	Basal	MC7	Ba/Sq	basal	Basal_squamous
TCGA-BT-A2LA-01A	Basal	Basal	MC6	Sc/NE-like	p53-like	Neuronal
TCGA-BT-A2LD-01A	Basal	Basal	MC7	GU-Inf	p53-like	Neuronal
TCGA-BT-A3PH-01A	Differentiated	Luminal	MC1	UroA-Prog	luminal	Luminal
TCGA-BT-A3PJ-01A	Basal	Basal	MC7	Ba/Sq-Inf	basal	Basal_squamous
TCGA-BT-A3PK-01A	Basal	Basal	MC7	Ba/Sq-Inf	basal	Basal_squamous
TCGA-BT-A42C-01A	Differentiated	Luminal	MC1	UroA-Prog	luminal	Luminal_papillary
TCGA-BT-A42E-01A	Basal	Basal	MC7	Ba/Sq	basal	Basal_squamous
TCGA-BT-A42F-01A	Basal	Basal	MC7	Ba/Sq	basal	Basal_squamous
TCGA-C4-A0EZ-01A	Differentiated	Basal	MC6	Sc/NE-like	p53-like	Neuronal
TCGA-C4-A0F6-01A	Differentiated	Luminal	MC1	UroC	luminal	Luminal
TCGA-C4-A0F7-01A	Basal	Basal	MC7	UroB	basal	Neuronal
TCGA-CF-A1HR-01A	Differentiated	Luminal	MC1	UroA-Prog	p53-like	Luminal_papillary
TCGA-CF-A1HS-01A	Basal	Basal	MC7	Ba/Sq	basal	Basal_squamous
TCGA-CF-A27C-01A	Differentiated	Luminal	MC1	UroA-Prog	luminal	Luminal_papillary
TCGA-CF-A3MF-01A	Differentiated	Luminal	MC2	UroA-Prog	luminal	Luminal_papillary
TCGA-CF-A3MG-01A	Differentiated	Luminal	MC1	UroA-Prog	luminal	Luminal_papillary
TCGA-CF-A3MH-01A	Differentiated	Luminal	MC1	UroA-Prog	luminal	Luminal_papillary
TCGA-CF-A3MI-01A	Differentiated	Luminal	MC1	UroA-Prog	luminal	Luminal_papillary
TCGA-CF-A47S-01A	Differentiated	Luminal	MC1	UroA-Prog	luminal	Luminal_papillary
TCGA-CF-A47T-01A	Differentiated	Luminal	MC1	UroA-Prog	luminal	Luminal_papillary
TCGA-CF-A47V-01A	Differentiated	Luminal	MC1	UroA-Prog	p53-like	Luminal_papillary
TCGA-CF-A47W-01A	Differentiated	Luminal	MC1	UroA-Prog	p53-like	Luminal_papillary
TCGA-CF-A47X-01A	Differentiated	Luminal	MC1	UroA-Prog	luminal	Luminal_papillary
TCGA-CF-A47Y-01A	Differentiated	Luminal	MC1	UroA-Prog	p53-like	Luminal_papillary
TCGA-CF-A5U8-01A	Differentiated	Luminal	MC1	UroA-Prog	luminal	Luminal_papillary
TCGA-CF-A5UA-01A	Differentiated	Luminal	MC1	UroA-Prog	p53-like	Luminal_papillary
TCGA-CF-A7I0-01A	Differentiated	Luminal	MC1	UroA-Prog	luminal	Luminal
TCGA-CF-A8HX-01A	Differentiated	Luminal	MC1	UroA-Prog	p53-like	Luminal_papillary
TCGA-CF-A8HY-01A	Differentiated	Luminal	MC1	Uro-Inf	luminal	Luminal_papillary
TCGA-CF-A9FF-01A	Differentiated	Luminal	MC2	UroA-Prog	luminal	Luminal_papillary
TCGA-CF-A9FL-01A	Differentiated	Luminal	MC5	UroA-Prog	p53-like	Luminal
TCGA-CF-A9FM-01A	Basal	Luminal	MC1	UroA-Prog	luminal	Luminal_papillary
TCGA-CU-A0YN-01A	Basal	Basal	MC7	Ba/Sq	basal	Basal_squamous
TCGA-CU-A0YO-01A	Differentiated	Luminal	MC4	UroA-Prog	p53-like	Luminal_infiltrated
TCGA-CU-A0YR-01A	Differentiated	Luminal	MC3	UroC	luminal	Luminal
TCGA-CU-A3KJ-01A	Basal	Basal	MC7	Ba/Sq	basal	Basal_squamous
TCGA-CU-A3QU-01A	Differentiated	Luminal	MC3	GU	luminal	Luminal_papillary
TCGA-CU-A3YL-01A	Differentiated	Luminal	MC1	UroA-Prog	luminal	Luminal_papillary
TCGA-CU-A5W6-01A	Differentiated	Luminal	MC1	UroA-Prog	luminal	Luminal_papillary
TCGA-CU-A72E-01A	Basal	Basal	MC7	UroB	p53-like	Luminal_infiltrated
TCGA-DK-A1A3-01A	Differentiated	Luminal	MC2	GU-Inf	p53-like	Luminal_infiltrated
TCGA-DK-A1A5-01A	Basal	Basal	MC5	Ba/Sq-Inf	p53-like	Luminal_infiltrated
TCGA-DK-A1A6-01A	Differentiated	Luminal	MC3	UroC	luminal	Luminal
TCGA-DK-A1A7-01A	Differentiated	Luminal	MC1	UroC	luminal	Luminal_papillary
TCGA-DK-A1AA-01A	Basal	Luminal	MC1	UroA-Prog	luminal	Luminal_papillary
TCGA-DK-A1AB-01A	Basal	Basal	MC4	Ba/Sq-Inf	p53-like	Basal_squamous
TCGA-DK-A1AC-01A	Basal	Luminal	MC3	GU	luminal	Neuronal
TCGA-DK-A1AD-01A	Differentiated	Luminal	MC3	UroC	luminal	Luminal
TCGA-DK-A1AE-01A	Basal	Basal	MC7	UroB	basal	Neuronal
TCGA-DK-A1AF-01A	Differentiated	Basal	MC4	Mes-like	p53-like	Luminal_infiltrated
TCGA-DK-A1AG-01A	Differentiated	Luminal	MC1	UroA-Prog	luminal	Luminal_papillary
TCGA-DK-A2HX-01A	Differentiated	Basal	MC4	GU-Inf	p53-like	Luminal_infiltrated
TCGA-DK-A2I1-01A	Differentiated	Luminal	MC5	Uro-Inf	p53-like	Luminal
TCGA-DK-A2I2-01A	Basal	Basal	MC7	Ba/Sq-Inf	basal	Basal_squamous
TCGA-DK-A2I4-01A	Basal	Basal	MC4	Mes-like	basal	Basal_squamous
TCGA-DK-A2I6-01A	Basal	Basal	MC7	Ba/Sq-Inf	basal	Basal_squamous
TCGA-DK-A3IK-01A	Differentiated	Luminal	MC2	UroC	p53-like	Luminal
TCGA-DK-A3IL-01A	Differentiated	Luminal	MC5	UroC	p53-like	Luminal
TCGA-DK-A3IM-01A	Basal	Basal	MC7	Ba/Sq	basal	Basal_squamous
TCGA-DK-A3IN-01A	Basal	Basal	MC7	Ba/Sq-Inf	basal	Basal_squamous
TCGA-DK-A3IQ-01A	Differentiated	Basal	MC4	Mes-like	p53-like	Luminal_infiltrated
TCGA-DK-A3IS-01A	Differentiated	Luminal	MC1	UroA-Prog	luminal	Luminal_papillary
TCGA-DK-A3IT-01A	Differentiated	Luminal	MC5	UroC	p53-like	Luminal_infiltrated
TCGA-DK-A3IU-01A	Basal	Basal	MC4	Mes-like	basal	Basal_squamous
TCGA-DK-A3IV-01A	Differentiated	Luminal	MC1	GU	luminal	Luminal_papillary
TCGA-DK-A3WW-01A	Basal	Basal	MC7	Ba/Sq	basal	Basal_squamous
TCGA-DK-A3WX-01A	Basal	Basal	MC7	Ba/Sq-Inf	basal	Basal_squamous
TCGA-DK-A3WY-01A	Basal	Basal	MC4	Mes-like	basal	Basal_squamous
TCGA-DK-A3X1-01A	Differentiated	Luminal	MC3	UroC	luminal	Luminal_papillary
TCGA-DK-A3X2-01A	Basal	Luminal	MC7	UroB	luminal	Luminal_papillary
TCGA-DK-A6AV-01A	Differentiated	Luminal	MC1	UroA-Prog	luminal	Luminal_papillary
TCGA-DK-A6AW-01A	Differentiated	Luminal	MC1	GU	p53-like	Luminal_papillary
TCGA-DK-A6B0-01A	Differentiated	Luminal	MC1	UroA-Prog	luminal	Luminal_papillary
TCGA-DK-A6B1-01A	Differentiated	Luminal	MC1	GU	luminal	Luminal_papillary
TCGA-DK-A6B2-01A	Differentiated	Luminal	MC5	UroC	p53-like	Luminal_infiltrated
TCGA-DK-A6B5-01A	Basal	Basal	MC7	UroB	basal	Basal_squamous
TCGA-DK-A6B6-01A	Differentiated	Luminal	MC1	UroC	luminal	Luminal_papillary
TCGA-DK-AA6L-01A	Basal	Basal	MC7	UroB	basal	Luminal_papillary
TCGA-DK-AA6M-01A	Basal	Basal	MC7	Ba/Sq-Inf	basal	Basal_squamous
TCGA-DK-AA6P-01A	Differentiated	Luminal	MC3	UroA-Prog	luminal	Luminal_papillary
TCGA-DK-AA6Q-01A	Basal	Basal	MC7	Ba/Sq	basal	Basal_squamous
TCGA-DK-AA6R-01A	Basal	Basal	MC7	Ba/Sq	basal	Basal_squamous
TCGA-DK-AA6S-01A	Basal	Basal	MC4	Ba/Sq-Inf	p53-like	Basal_squamous
TCGA-DK-AA6T-01A	Differentiated	Basal	MC6	Sc/NE-like	basal	Neuronal
TCGA-DK-AA6U-01A	Differentiated	Luminal	MC3	GU	luminal	Luminal_papillary
TCGA-DK-AA6W-01A	Differentiated	Basal	MC6	Sc/NE-like	p53-like	Neuronal
TCGA-DK-AA6X-01A	Basal	Basal	MC1	UroB	basal	Luminal_infiltrated
TCGA-DK-AA71-01A	Differentiated	Luminal	MC1	UroA-Prog	luminal	Luminal_papillary
TCGA-DK-AA74-01A	Basal	Basal	MC4	Ba/Sq-Inf	basal	Basal_squamous
TCGA-DK-AA75-01A	Differentiated	Luminal	MC3	GU	luminal	Luminal_papillary
TCGA-DK-AA76-01A	Differentiated	Luminal	MC1	UroA-Prog	luminal	Luminal_papillary
TCGA-DK-AA77-01A	Differentiated	Luminal	MC1	UroA-Prog	luminal	Luminal_papillary
TCGA-E5-A2PC-01A	Basal	Basal	MC7	UroB	luminal	Luminal_papillary
TCGA-E5-A4TZ-01A	Basal	Luminal	MC7	UroB	luminal	Luminal_papillary
TCGA-E5-A4U1-01A	Differentiated	Luminal	MC1	UroA-Prog	luminal	Luminal_papillary
TCGA-E7-A3X6-01A	Basal	Basal	MC7	UroB	basal	Basal_squamous
TCGA-E7-A3Y1-01A	Differentiated	Luminal	MC1	UroA-Prog	p53-like	Luminal_papillary
TCGA-E7-A4IJ-01A	Differentiated	Luminal	MC3	GU	luminal	Luminal_papillary
TCGA-E7-A4XJ-01A	Differentiated	Luminal	MC1	UroA-Prog	luminal	Luminal_papillary
TCGA-E7-A519-01A	Differentiated	Luminal	MC2	Uro-Inf	p53-like	Luminal_papillary
TCGA-E7-A541-01A	Differentiated	Luminal	MC1	GU	luminal	Luminal_papillary
TCGA-E7-A677-01A	Basal	Luminal	MC1	UroA-Prog	p53-like	Luminal_papillary
TCGA-E7-A678-01A	Basal	Luminal	MC1	UroA-Prog	luminal	Luminal_papillary
TCGA-E7-A6MD-01A	Differentiated	Luminal	MC4	UroA-Prog	p53-like	Luminal_infiltrated
TCGA-E7-A6ME-01A	Differentiated	Luminal	MC6	GU	luminal	Luminal_papillary
TCGA-E7-A6MF-01A	Differentiated	Luminal	MC1	UroA-Prog	p53-like	Luminal_papillary
TCGA-E7-A7PW-01A	Differentiated	Luminal	MC1	UroC	luminal	Luminal_papillary
TCGA-E7-A7XN-01A	Basal	Basal	MC7	Ba/Sq	basal	Basal_squamous
TCGA-E7-A85H-01A	Differentiated	Luminal	MC3	UroC	luminal	Luminal
TCGA-E7-A8O7-01A	Differentiated	Luminal	MC1	UroA-Prog	luminal	Luminal_papillary
TCGA-E7-A97P-01A	Basal	Basal	MC7	Ba/Sq-Inf	basal	Basal_squamous
TCGA-E7-A97Q-01A	Differentiated	Luminal	MC2	UroC	p53-like	Luminal
TCGA-FD-A3B3-01A	Basal	Basal	MC7	Ba/Sq-Inf	basal	Basal_squamous
TCGA-FD-A3B4-01A	Basal	Basal	MC7	Ba/Sq-Inf	basal	Basal_squamous
TCGA-FD-A3B5-01A	Basal	Basal	MC7	Ba/Sq	basal	Basal_squamous
TCGA-FD-A3B6-01A	Basal	Basal	MC7	Ba/Sq-Inf	basal	Basal_squamous
TCGA-FD-A3B7-01A	Basal	Basal	MC7	Ba/Sq-Inf	basal	Basal_squamous
TCGA-FD-A3B8-01A	Basal	Basal	MC4	Mes-like	basal	Basal_squamous
TCGA-FD-A3N5-01A	Basal	Basal	MC7	Ba/Sq	basal	Basal_squamous
TCGA-FD-A3N6-01A	Basal	Basal	MC7	Ba/Sq	basal	Basal_squamous
TCGA-FD-A3NA-01A	Differentiated	Luminal	MC1	UroC	luminal	Luminal_papillary
TCGA-FD-A3SJ-01A	Differentiated	Luminal	MC3	UroC	p53-like	Luminal
TCGA-FD-A3SL-01A	Differentiated	Luminal	MC4	GU-Inf	p53-like	Luminal_infiltrated
TCGA-FD-A3SM-01A	Basal	Basal	MC5	GU-Inf	p53-like	Luminal_infiltrated
TCGA-FD-A3SN-01A	Differentiated	Basal	MC7	Ba/Sq-Inf	basal	Basal_squamous
TCGA-FD-A3SO-01A	Basal	Basal	MC7	Ba/Sq	basal	Basal_squamous
TCGA-FD-A3SP-01A	Basal	Basal	MC4	Mes-like	basal	Basal_squamous
TCGA-FD-A3SQ-01A	Basal	Basal	MC4	Uro-Inf	p53-like	Luminal_infiltrated
TCGA-FD-A3SR-01A	Differentiated	Luminal	MC4	GU-Inf	p53-like	Luminal_infiltrated
TCGA-FD-A3SS-01A	Differentiated	Luminal	MC7	GU-Inf	luminal	Luminal
TCGA-FD-A43N-01A	Differentiated	Luminal	MC2	UroC	luminal	Luminal
TCGA-FD-A43P-01A	Differentiated	Luminal	MC3	GU	luminal	Luminal_infiltrated
TCGA-FD-A43S-01A	Differentiated	Basal	MC4	Uro-Inf	p53-like	Luminal_infiltrated
TCGA-FD-A43U-01A	Differentiated	Basal	MC5	Uro-Inf	basal	Luminal_infiltrated
TCGA-FD-A43X-01A	Differentiated	Luminal	MC1	UroA-Prog	luminal	Luminal_papillary
TCGA-FD-A43Y-01A	Basal	Basal	MC7	Ba/Sq	basal	Basal_squamous
TCGA-FD-A5BR-01A	Differentiated	Luminal	MC4	Uro-Inf	p53-like	Luminal_infiltrated
TCGA-FD-A5BS-01A	Basal	Basal	MC4	Mes-like	basal	Basal_squamous
TCGA-FD-A5BT-01A	Basal	Basal	MC4	Mes-like	basal	Basal_squamous
TCGA-FD-A5BU-01A	Basal	Basal	MC7	Ba/Sq-Inf	basal	Basal_squamous
TCGA-FD-A5BV-01A	Differentiated	Luminal	MC1	GU	luminal	Luminal_papillary
TCGA-FD-A5BX-01A	Basal	Basal	MC4	Mes-like	basal	Basal_squamous
TCGA-FD-A5BY-01A	Basal	Basal	MC7	Ba/Sq-Inf	basal	Basal_squamous
TCGA-FD-A5BZ-01A	Differentiated	Luminal	MC5	Uro-Inf	p53-like	Luminal_infiltrated
TCGA-FD-A5C0-01A	Differentiated	Luminal	MC4	UroC	luminal	Luminal
TCGA-FD-A5C1-01A	Basal	Basal	MC7	Ba/Sq-Inf	basal	Basal_squamous
TCGA-FD-A62O-01A	Differentiated	Luminal	MC1	UroA-Prog	luminal	Luminal
TCGA-FD-A62P-01A	Basal	Basal	MC7	Ba/Sq	basal	Luminal_infiltrated
TCGA-FD-A62S-01A	Basal	Basal	MC7	Ba/Sq-Inf	basal	Basal_squamous
TCGA-FD-A6TA-01A	Differentiated	Luminal	MC5	Uro-Inf	p53-like	Luminal_infiltrated
TCGA-FD-A6TB-01A	Basal	Basal	MC4	Mes-like	p53-like	Luminal_infiltrated
TCGA-FD-A6TC-01A	Differentiated	Basal	MC5	GU-Inf	p53-like	Luminal_infiltrated
TCGA-FD-A6TD-01A	Basal	Basal	MC7	Ba/Sq-Inf	basal	Basal_squamous
TCGA-FD-A6TE-01A	Differentiated	Luminal	MC1	GU	luminal	Luminal_papillary
TCGA-FD-A6TF-01A	Basal	Basal	MC4	GU-Inf	p53-like	Luminal_infiltrated
TCGA-FD-A6TG-01A	Differentiated	Luminal	MC4	Uro-Inf	p53-like	Luminal_infiltrated
TCGA-FD-A6TH-01A	Basal	Basal	MC7	GU-Inf	p53-like	Basal_squamous
TCGA-FD-A6TI-01A	Differentiated	Luminal	MC2	UroC	p53-like	Luminal
TCGA-FD-A6TK-01A	Basal	Basal	MC7	Ba/Sq-Inf	basal	Basal_squamous
TCGA-FJ-A3Z7-01A	Basal	Luminal	MC3	GU	p53-like	Neuronal
TCGA-FJ-A3Z9-01A	Differentiated	Luminal	MC1	UroA-Prog	luminal	Luminal_papillary
TCGA-FJ-A3ZE-01A	Differentiated	Luminal	MC1	UroA-Prog	luminal	Luminal_papillary
TCGA-FJ-A3ZF-01A	Differentiated	Luminal	MC3	GU	luminal	Luminal_papillary
TCGA-FJ-A871-01A	Basal	Basal	MC7	Mes-like	basal	Neuronal
TCGA-FT-A3EE-01A	Basal	Luminal	MC1	UroA-Prog	luminal	Luminal_papillary
TCGA-FT-A61P-01A	Basal	Basal	MC4	Mes-like	p53-like	Basal_squamous
TCGA-G2-A2EC-01A	Basal	Luminal	MC4	UroA-Prog	p53-like	Luminal
TCGA-G2-A2EF-01A	Basal	Basal	MC7	Mes-like	basal	Basal_squamous
TCGA-G2-A2EJ-01A	Basal	Basal	MC7	Ba/Sq	basal	Basal_squamous
TCGA-G2-A2EK-01A	Differentiated	Luminal	MC2	UroA-Prog	luminal	Luminal_papillary
TCGA-G2-A2EL-01A	Differentiated	Basal	MC6	Sc/NE-like	luminal	Neuronal
TCGA-G2-A2EO-01A	Differentiated	Luminal	MC5	Uro-Inf	basal	Luminal_infiltrated
TCGA-G2-A2ES-01A	Basal	Basal	MC7	Ba/Sq	basal	Basal_squamous
TCGA-G2-A3IB-01A	Basal	Basal	MC7	Ba/Sq	basal	Basal_squamous
TCGA-G2-A3IE-01A	Differentiated	Luminal	MC1	UroA-Prog	luminal	Luminal_papillary
TCGA-G2-A3VY-01A	Differentiated	Luminal	MC3	GU	luminal	Luminal_papillary
TCGA-G2-AA3B-01A	Differentiated	Luminal	MC1	UroC	luminal	Luminal_papillary
TCGA-G2-AA3C-01A	Basal	Basal	MC7	Mes-like	basal	Basal_squamous
TCGA-G2-AA3D-01A	Differentiated	Luminal	MC1	UroA-Prog	luminal	Luminal_papillary
TCGA-G2-AA3F-01A	Differentiated	Luminal	MC3	UroC	luminal	Luminal_papillary
TCGA-GC-A3BM-01A	Basal	Luminal	MC1	UroB	p53-like	Luminal_papillary
TCGA-GC-A3I6-01A	Basal	Basal	MC7	Ba/Sq	basal	Basal_squamous
TCGA-GC-A3OO-01A	Differentiated	Luminal	MC4	GU-Inf	p53-like	Luminal_infiltrated
TCGA-GC-A3RB-01A	Basal	Luminal	MC3	UroA-Prog	luminal	Luminal_papillary
TCGA-GC-A3RC-01A	Basal	Basal	MC7	Ba/Sq	basal	Basal_squamous
TCGA-GC-A3RD-01A	Differentiated	Luminal	MC1	UroA-Prog	luminal	Luminal_papillary
TCGA-GC-A3WC-01A	Basal	Basal	MC7	Ba/Sq	basal	Basal_squamous
TCGA-GC-A3YS-01A	Basal	Basal	MC7	Ba/Sq-Inf	basal	Basal_squamous
TCGA-GD-A2C5-01A	Differentiated	Luminal	MC2	UroC	luminal	Luminal
TCGA-GD-A3OQ-01A	Basal	Luminal	MC7	UroB	basal	Luminal_papillary
TCGA-GD-A3OS-01A	Basal	Basal	MC7	Mes-like	p53-like	Neuronal
TCGA-GD-A76B-01A	Differentiated	Luminal	MC1	UroC	luminal	Luminal_papillary
TCGA-GU-A42P-01A	Differentiated	Luminal	MC3	GU	luminal	Luminal_papillary
TCGA-GU-A42Q-01A	Basal	Basal	MC7	Ba/Sq	basal	Basal_squamous
TCGA-GU-A42R-01A	Differentiated	Luminal	MC1	UroA-Prog	luminal	Luminal_papillary
TCGA-GU-A762-01A	Basal	Basal	MC7	Ba/Sq-Inf	basal	Basal_squamous
TCGA-GU-A763-01A	Differentiated	Luminal	MC1	UroA-Prog	luminal	Luminal_papillary
TCGA-GU-A764-01A	Basal	Basal	MC7	Ba/Sq-Inf	basal	Basal_squamous
TCGA-GU-A766-01A	Basal	Basal	MC7	Ba/Sq-Inf	basal	Basal_squamous
TCGA-GU-A767-01A	Differentiated	Luminal	MC5	Uro-Inf	p53-like	Luminal
TCGA-GU-AATO-01A	Differentiated	Basal	MC2	GU-Inf	basal	Luminal_infiltrated
TCGA-GU-AATP-01A	Differentiated	Luminal	MC2	GU-Inf	p53-like	Luminal_infiltrated
TCGA-GU-AATQ-01A	Basal	Basal	MC7	UroB	basal	Basal_squamous
TCGA-GV-A3JV-01A	Differentiated	Luminal	MC2	UroA-Prog	luminal	Luminal
TCGA-GV-A3JW-01A	Differentiated	Luminal	MC1	UroA-Prog	luminal	Luminal_papillary
TCGA-GV-A3JX-01A	Differentiated	Luminal	MC3	GU	luminal	Luminal_papillary
TCGA-GV-A3JZ-01A	Basal	Luminal	MC3	GU	luminal	Neuronal
TCGA-GV-A3QF-01A	Differentiated	Luminal	MC1	UroA-Prog	luminal	Luminal_papillary
TCGA-GV-A3QH-01A	Differentiated	Luminal	MC3	GU	luminal	Luminal_papillary
TCGA-GV-A3QI-01A	Basal	Luminal	MC3	GU	luminal	Luminal_papillary
TCGA-GV-A40E-01A	Basal	Basal	MC7	Ba/Sq-Inf	basal	Basal_squamous
TCGA-GV-A40G-01A	Differentiated	Luminal	MC3	GU	luminal	Luminal_papillary
TCGA-GV-A6ZA-01A	Differentiated	Luminal	MC1	UroA-Prog	luminal	Luminal_papillary
TCGA-H4-A2HQ-01A	Basal	Luminal	MC1	UroA-Prog	luminal	Luminal_papillary
TCGA-HQ-A2OE-01A	Differentiated	Luminal	MC1	UroA-Prog	luminal	Luminal_papillary
TCGA-HQ-A2OF-01A	Differentiated	Luminal	MC3	GU	luminal	Luminal_papillary
TCGA-HQ-A5ND-01A	Basal	Basal	MC7	UroB	basal	Basal_squamous
TCGA-HQ-A5NE-01A	Basal	Basal	MC7	Ba/Sq	basal	Basal_squamous
TCGA-K4-A3WS-01A	Differentiated	Basal	MC4	Mes-like	p53-like	Luminal_infiltrated
TCGA-K4-A3WV-01A	Basal	Basal	MC7	Sc/NE-like	basal	Neuronal
TCGA-K4-A4AC-01A	Basal	Basal	MC7	Ba/Sq	basal	Basal_squamous
TCGA-K4-A54R-01A	Basal	Basal	MC5	Mes-like	p53-like	Luminal_infiltrated
TCGA-K4-A5RH-01A	Basal	Basal	MC7	Mes-like	basal	Basal_squamous
TCGA-K4-A5RI-01A	Basal	Basal	MC7	UroB	basal	Basal_squamous
TCGA-K4-A5RJ-01A	Basal	Basal	MC7	Mes-like	basal	Basal_squamous
TCGA-K4-A6MB-01A	Differentiated	Luminal	MC3	UroC	luminal	Luminal
TCGA-K4-A83P-01A	Differentiated	Basal	MC4	Mes-like	p53-like	Luminal_infiltrated
TCGA-K4-AAQO-01A	Differentiated	Luminal	MC4	UroC	p53-like	Luminal_infiltrated
TCGA-KQ-A41N-01A	Differentiated	Luminal	MC2	UroC	luminal	Luminal_papillary
TCGA-KQ-A41O-01A	Differentiated	Luminal	MC1	UroA-Prog	luminal	Luminal_papillary
TCGA-KQ-A41P-01A	Differentiated	Luminal	MC5	Uro-Inf	p53-like	Luminal
TCGA-KQ-A41Q-01A	Differentiated	Luminal	MC3	UroC	luminal	Luminal_papillary
TCGA-KQ-A41R-01A	Differentiated	Luminal	MC1	UroC	luminal	Luminal_papillary
TCGA-LC-A66R-01A	Basal	Basal	MC7	Ba/Sq-Inf	basal	Basal_squamous
TCGA-LT-A5Z6-01A	Differentiated	Luminal	MC3	GU	luminal	Luminal_papillary
TCGA-LT-A8JT-01A	Differentiated	Luminal	MC1	UroA-Prog	luminal	Luminal_papillary
TCGA-MV-A51V-01A	Differentiated	Luminal	MC2	GU	luminal	Luminal_papillary
TCGA-PQ-A6FI-01A	Basal	Basal	MC7	Ba/Sq	basal	Basal_squamous
TCGA-PQ-A6FN-01A	Basal	Basal	MC7	Ba/Sq	basal	Basal_squamous
TCGA-R3-A69X-01A	Differentiated	Luminal	MC4	UroC	p53-like	Luminal_infiltrated
TCGA-S5-A6DX-01A	Differentiated	Luminal	MC2	Uro-Inf	p53-like	Luminal
TCGA-S5-AA26-01A	Differentiated	Luminal	MC1	UroA-Prog	luminal	Luminal_papillary
TCGA-SY-A9G0-01A	Differentiated	Basal	MC4	Mes-like	p53-like	Luminal_infiltrated
TCGA-SY-A9G5-01A	Basal	Basal	MC4	Ba/Sq-Inf	basal	Basal_squamous
TCGA-UY-A78K-01A	Differentiated	Luminal	MC3	GU	luminal	Luminal_papillary
TCGA-UY-A78L-01A	Basal	Basal	MC7	Ba/Sq	basal	Basal_squamous
TCGA-UY-A78M-01A	Differentiated	Luminal	MC5	Uro-Inf	luminal	Luminal
TCGA-UY-A78N-01A	Differentiated	Luminal	MC3	GU	p53-like	Luminal
TCGA-UY-A78O-01A	Differentiated	Luminal	MC2	UroA-Prog	luminal	Luminal
TCGA-UY-A78P-01A	Basal	Basal	MC7	Ba/Sq-Inf	basal	Basal_squamous
TCGA-UY-A8OB-01A	Basal	Basal	MC7	Ba/Sq	basal	Basal_squamous
TCGA-UY-A8OD-01A	Differentiated	Basal	MC4	Mes-like	p53-like	Luminal_infiltrated
TCGA-UY-A9PA-01A	Basal	Luminal	MC1	UroA-Prog	basal	Luminal_papillary
TCGA-UY-A9PB-01A	Basal	Basal	MC7	Ba/Sq-Inf	basal	Basal_squamous
TCGA-UY-A9PD-01A	Differentiated	Luminal	MC3	UroC	luminal	Luminal
TCGA-UY-A9PE-01A	Differentiated	Luminal	MC2	UroC	luminal	Luminal
TCGA-UY-A9PF-01A	Differentiated	Luminal	MC1	UroA-Prog	luminal	Luminal
TCGA-UY-A9PH-01A	Differentiated	Luminal	MC5	Uro-Inf	luminal	Luminal_papillary
TCGA-XF-A8HB-01A	Basal	Luminal	MC1	UroB	basal	Luminal_papillary
TCGA-XF-A8HC-01A	Differentiated	Luminal	MC1	GU	luminal	Luminal_papillary
TCGA-XF-A8HD-01A	Basal	Basal	MC7	GU-Inf	basal	Basal_squamous
TCGA-XF-A8HE-01A	Basal	Basal	MC7	Ba/Sq	basal	Basal_squamous
TCGA-XF-A8HF-01A	Differentiated	Luminal	MC5	UroC	luminal	Luminal
TCGA-XF-A8HG-01A	Differentiated	Luminal	MC1	UroA-Prog	luminal	Luminal_papillary
TCGA-XF-A8HH-01A	Differentiated	Luminal	MC5	UroC	p53-like	Luminal
TCGA-XF-A8HI-01A	Basal	Luminal	MC1	UroA-Prog	luminal	Luminal_papillary
TCGA-XF-A9SH-01A	Differentiated	Luminal	MC1	UroA-Prog	p53-like	Luminal_papillary
TCGA-XF-A9SI-01A	Basal	Basal	MC4	Mes-like	p53-like	Basal_squamous
TCGA-XF-A9SJ-01A	Differentiated	Basal	MC2	GU-Inf	p53-like	Luminal_infiltrated
TCGA-XF-A9SK-01A	Basal	Basal	MC5	Uro-Inf	p53-like	Luminal_infiltrated
TCGA-XF-A9SL-01A	Differentiated	Basal	MC4	GU-Inf	p53-like	Luminal_infiltrated
TCGA-XF-A9SM-01A	Basal	Basal	MC7	Ba/Sq-Inf	basal	Basal_squamous
TCGA-XF-A9SP-01A	Differentiated	Basal	MC4	Uro-Inf	p53-like	Luminal_infiltrated
TCGA-XF-A9ST-01A	Differentiated	Luminal	MC3	Sc/NE-like	p53-like	Neuronal
TCGA-XF-A9SU-01A	Differentiated	Luminal	MC5	Uro-Inf	p53-like	Luminal_infiltrated
TCGA-XF-A9SV-01A	Differentiated	Luminal	MC5	UroC	p53-like	Luminal
TCGA-XF-A9SW-01A	Basal	Basal	MC4	Mes-like	p53-like	Luminal_infiltrated
TCGA-XF-A9SX-01A	Basal	Basal	MC4	Mes-like	basal	Basal_squamous
TCGA-XF-A9SY-01A	Basal	Basal	MC7	Ba/Sq-Inf	basal	Basal_squamous
TCGA-XF-A9SZ-01A	Basal	Basal	MC5	GU-Inf	basal	Luminal_infiltrated
TCGA-XF-A9T0-01A	Differentiated	Luminal	MC3	UroC	luminal	Luminal
TCGA-XF-A9T2-01A	Basal	Basal	MC6	Sc/NE-like	basal	Neuronal
TCGA-XF-A9T4-01A	Basal	Basal	MC7	Ba/Sq	basal	Basal_squamous
TCGA-XF-A9T5-01A	Basal	Basal	MC7	Mes-like	basal	Basal_squamous
TCGA-XF-A9T8-01A	Basal	Basal	MC7	Ba/Sq	basal	Basal_squamous
TCGA-XF-AAME-01A	Basal	Basal	MC4	Ba/Sq-Inf	p53-like	Basal_squamous
TCGA-XF-AAMG-01A	Basal	Luminal	MC3	Sc/NE-like	p53-like	Neuronal
TCGA-XF-AAMH-01A	Differentiated	Basal	MC6	GU-Inf	basal	Neuronal
TCGA-XF-AAMJ-01A	Differentiated	Basal	MC5	Mes-like	p53-like	Luminal_infiltrated
TCGA-XF-AAML-01A	Differentiated	Luminal	MC3	GU	luminal	Luminal_papillary
TCGA-XF-AAMQ-01A	Differentiated	Luminal	MC1	UroA-Prog	basal	Luminal_papillary
TCGA-XF-AAMT-01A	Basal	Basal	MC7	Ba/Sq-Inf	basal	Basal_squamous
TCGA-XF-AAMW-01A	Basal	Basal	MC7	Ba/Sq-Inf	basal	Basal_squamous
TCGA-XF-AAMX-01A	Differentiated	Luminal	MC3	UroC	luminal	Luminal
TCGA-XF-AAMY-01A	Differentiated	Luminal	MC5	UroC	p53-like	Luminal
TCGA-XF-AAMZ-01A	Differentiated	Luminal	MC3	UroC	luminal	Luminal_papillary
TCGA-XF-AAN0-01A	Basal	Basal	MC7	GU-Inf	basal	Luminal_infiltrated
TCGA-XF-AAN1-01A	Differentiated	Luminal	MC1	UroA-Prog	luminal	Luminal_papillary
TCGA-XF-AAN2-01A	Basal	Basal	MC7	Ba/Sq	basal	Basal_squamous
TCGA-XF-AAN3-01A	Basal	Basal	MC4	Ba/Sq-Inf	p53-like	Basal_squamous
TCGA-XF-AAN4-01A	Basal	Basal	MC4	Mes-like	p53-like	Basal_squamous
TCGA-XF-AAN5-01A	Basal	Basal	MC7	Ba/Sq	basal	Basal_squamous
TCGA-XF-AAN7-01A	Basal	Basal	MC6	Sc/NE-like	p53-like	Neuronal
TCGA-XF-AAN8-01A	Basal	Basal	MC4	Mes-like	p53-like	Basal_squamous
TCGA-YC-A89H-01A	Differentiated	Luminal	MC7	UroA-Prog	luminal	Luminal_papillary
TCGA-YC-A8S6-01A	Basal	Basal	MC4	Uro-Inf	p53-like	Luminal_infiltrated
TCGA-YC-A9TC-01A	Basal	Basal	MC6	Sc/NE-like	basal	Neuronal
TCGA-YF-AA3L-01A	Differentiated	Luminal	MC1	UroA-Prog	p53-like	Luminal_papillary
TCGA-YF-AA3M-01A	Differentiated	Luminal	MC7	UroB	basal	Luminal_papillary
TCGA-ZF-A9R0-01A	Differentiated	Luminal	MC5	UroC	luminal	Luminal
TCGA-ZF-A9R1-01A	Differentiated	Luminal	MC1	UroA-Prog	p53-like	Luminal
TCGA-ZF-A9R2-01A	Basal	Luminal	MC1	UroA-Prog	luminal	Luminal_papillary
TCGA-ZF-A9R3-01A	Differentiated	Luminal	MC1	UroA-Prog	luminal	Luminal_papillary
TCGA-ZF-A9R4-01A	Differentiated	Luminal	MC1	UroC	luminal	Luminal_papillary
TCGA-ZF-A9R5-01A	Basal	Luminal	MC1	UroA-Prog	luminal	Luminal_papillary
TCGA-ZF-A9R7-01A	Differentiated	Luminal	MC1	UroA-Prog	p53-like	Luminal_papillary
TCGA-ZF-A9R9-01A	Differentiated	Luminal	MC4	Uro-Inf	p53-like	Luminal_infiltrated
TCGA-ZF-A9RC-01A	Differentiated	Luminal	MC5	Uro-Inf	p53-like	Luminal
TCGA-ZF-A9RD-01A	Basal	Basal	MC7	Ba/Sq	basal	Basal_squamous
TCGA-ZF-A9RE-01A	Basal	Basal	MC7	UroB	basal	Luminal_papillary
TCGA-ZF-A9RF-01A	Basal	Basal	MC7	Mes-like	basal	Basal_squamous
TCGA-ZF-A9RL-01A	Differentiated	Luminal	MC1	UroA-Prog	luminal	Luminal_papillary
TCGA-ZF-A9RM-01A	Differentiated	Luminal	MC1	GU	luminal	Luminal_papillary
TCGA-ZF-A9RN-01A	Basal	Basal	MC3	Sc/NE-like	p53-like	Basal_squamous
TCGA-ZF-AA4N-01A	Basal	Basal	MC7	Mes-like	basal	Basal_squamous
TCGA-ZF-AA4R-01A	Basal	Basal	MC7	Sc/NE-like	p53-like	Neuronal
TCGA-ZF-AA4T-01A	Differentiated	Luminal	MC3	GU	luminal	Luminal_papillary
TCGA-ZF-AA4U-01A	Basal	Luminal	MC1	UroA-Prog	luminal	Luminal_papillary
TCGA-ZF-AA4V-01A	Basal	Basal	MC7	GU-Inf	basal	Basal_squamous
TCGA-ZF-AA4W-01A	Basal	Basal	MC7	Ba/Sq	basal	Basal_squamous
TCGA-ZF-AA4X-01A	Differentiated	Luminal	MC1	GU	luminal	Luminal_papillary
TCGA-ZF-AA51-01A	Differentiated	Luminal	MC3	UroC	luminal	Luminal_infiltrated
TCGA-ZF-AA52-01A	Differentiated	Basal	MC4	GU-Inf	p53-like	Luminal_infiltrated
TCGA-ZF-AA53-01A	Basal	Basal	MC7	Ba/Sq-Inf	basal	Basal_squamous
TCGA-ZF-AA54-01A	Basal	Basal	MC7	Mes-like	basal	Basal_squamous
TCGA-ZF-AA56-01A	Basal	Basal	MC7	UroB	basal	Basal_squamous
TCGA-ZF-AA58-01A	Basal	Basal	MC7	Mes-like	basal	Basal_squamous
TCGA-ZF-AA5H-01A	Basal	Basal	MC7	Ba/Sq-Inf	basal	Basal_squamous
TCGA-ZF-AA5N-01A	Basal	Luminal	MC7	UroB	p53-like	Luminal_papillary
TCGA-ZF-AA5P-01A	Differentiated	Basal	MC4	Mes-like	p53-like	Luminal_infiltrated
